# Supplementary material for: Bis(acetato-κO)bis­(2-pyridine­aldoxime-κ2 N,N′)cadmium
Source: Acta Crystallogr Sect E Struct Rep Online. 2012 Jul 18;68(Pt 8):m1080–1. doi: 10.1107/S1600536812031819 (PMC3414138; doi:10.1107/S1600536812031819)
Supplement: Supplementary file 1 [file e-68-m1080-sup1.cif]

##############################################################################
#                                                                            #
# This CIF contains the data in a paper accepted for publication in          #
# Acta Crystallographica Section E. It conforms to the requirements of       #
# Notes for Authors for Acta Crystallographica Section E, and has been       #
# peer reviewed under the auspices of the IUCr Commission on Journals.       #
#                                                                            #
# Full details of the Crystallographic Information File format               #
# are given in the paper "The Crystallographic Information File (CIF):       #
# a New Standard Archive File for Crystallography" by S. R. Hall, F. H.      #
# Allen and I. D. Brown [Acta Cryst. (1991), A47, 655-685].                  #
#                                                                            #
# The current version of the core CIF dictionary is obtainable from          #
# ftp://ftp.iucr.org/pub/cif_core.dic.                                       #
#                                                                            #
# Software is freely available for graphical display of the structure(s)     #
# in this CIF. For information consult the CIF software page                 #
# http://www.iucr.org/resources/cif/software.                                #
#                                                                            #
# This file may be used for bona fide research purposes within the           #
# scientific community so long as proper attribution is given to the journal # 
# article from which it was obtained.                                        #
#                                                                            #
##############################################################################
data_I
_audit_creation_method     SHELXL-97
_chemical_name_systematic
;
Bis(acetato-\k<i>O</i>)bis(2-pyridinealdoxime-
\k^2^<i>N</i>,<i>N</i>')cadmium(II)
;
_chemical_name_common     ?
_chemical_formula_moiety     'C16 H18 Cd1 N4 O6'
_chemical_formula_sum     'C16 H18 Cd1 N4 O6'
_chemical_formula_iupac     '[Cd (C2 H3 O2)2 (C6 H6 N2 O)2]'
_chemical_formula_weight     474.75
_chemical_melting_point     ?
_symmetry_cell_setting     triclinic
_symmetry_space_group_name_H-M     'P -1'
_symmetry_space_group_name_Hall     '-P 1'
loop_
    _symmetry_equiv_pos_as_xyz
    'x, y, z'
    '-x, -y, -z'
_cell_length_a     8.7875(6)
_cell_length_b     9.0946(6)
_cell_length_c     13.8873(11)
_cell_angle_alpha     100.837(6)
_cell_angle_beta     97.994(6)
_cell_angle_gamma     114.700(5)
_cell_volume     960.42(12)
_cell_formula_units_Z     2
_cell_measurement_reflns_used     8165
_cell_measurement_theta_min     1.54
_cell_measurement_theta_max     25.99
_cell_measurement_temperature     298(2)
_exptl_crystal_description     prism
_exptl_crystal_colour     colorless
_exptl_crystal_size_max     0.48
_exptl_crystal_size_mid     0.38
_exptl_crystal_size_min     0.30
_exptl_crystal_density_diffrn     1.642
_exptl_crystal_density_meas     ?
_exptl_crystal_density_method     'not measured'
_exptl_crystal_F_000     476
_exptl_absorpt_coefficient_mu     1.176
_exptl_absorpt_correction_type     multi-scan
_exptl_absorpt_process_details     '(SADABS; Bruker, 2001)'
_exptl_absorpt_correction_T_min     0.6214
_exptl_absorpt_correction_T_max     0.7512
_exptl_special_details
;
;
_diffrn_ambient_temperature     298(2)
_diffrn_radiation_type     MoK\a
_diffrn_radiation_wavelength     0.71073
_diffrn_radiation_source     'fine-focus sealed tube'
_diffrn_radiation_monochromator     graphite
_diffrn_measurement_device_type     'Bruker APEXII CCD area-detector'
_diffrn_measurement_method     \w
_diffrn_detector_area_resol_mean     ?
_diffrn_reflns_number     8165
_diffrn_reflns_av_R_equivalents     0.0556
_diffrn_reflns_av_sigmaI/netI     0.0481
_diffrn_reflns_theta_min     1.54
_diffrn_reflns_theta_max     25.99
_diffrn_reflns_theta_full     25.99
_diffrn_measured_fraction_theta_max     0.995
_diffrn_measured_fraction_theta_full     0.995
_diffrn_reflns_limit_h_min     -10
_diffrn_reflns_limit_h_max     10
_diffrn_reflns_limit_k_min     -11
_diffrn_reflns_limit_k_max     11
_diffrn_reflns_limit_l_min     -17
_diffrn_reflns_limit_l_max     15
_diffrn_standards_number     ?
_diffrn_standards_interval_count     ?
_diffrn_standards_interval_time     ?
_diffrn_standards_decay_%     ?
_refine_special_details
;
Refinement of <i>F</i>^2^ against ALL reflections. The weighted <i>R</i>-factor
<i>wR</i> and goodness of fit <i>S</i> are based on <i>F</i>^2^, conventional
<i>R</i>-factors <i>R</i> are based on <i>F</i>, with <i>F</i> set to zero for
negative <i>F</i>^2^. The threshold expression of <i>F</i>^2^ >
\s(<i>F</i>^2^) is used only for calculating <i>R</i>-factors(gt) <i>etc</i>.
and is not relevant to the choice of reflections for refinement.
<i>R</i>-factors based on <i>F</i>^2^ are statistically about twice as large
as those based on <i>F</i>, and <i>R</i>- factors based on ALL data will be
even larger.
;
_reflns_number_total     3758
_reflns_number_gt     3236
_reflns_threshold_expression     I>2sigma(I)
_refine_ls_structure_factor_coef     Fsqd
_refine_ls_matrix_type     full
_refine_ls_R_factor_all     0.0420
_refine_ls_R_factor_gt     0.0343
_refine_ls_wR_factor_gt     0.0823
_refine_ls_wR_factor_ref     0.0842
_refine_ls_goodness_of_fit_ref     0.994
_refine_ls_restrained_S_all     0.993
_refine_ls_number_reflns     3758
_refine_ls_number_parameters     252
_refine_ls_number_restraints     2
_refine_ls_hydrogen_treatment     mixed
_refine_ls_weighting_scheme     calc
_refine_ls_weighting_details
         'calc w=1/[\s^2^(Fo^2^)+(0.0491P)^2^+0.0000P] where P=(Fo^2^+2Fc^2^)/3'
_atom_sites_solution_hydrogens     geom
_atom_sites_solution_primary     direct
_atom_sites_solution_secondary     difmap
_refine_ls_shift/su_max     0.010
_refine_ls_shift/su_mean     0.000
_refine_diff_density_max     0.637
_refine_diff_density_min     -0.955
_refine_ls_extinction_method     none
_refine_ls_extinction_coef     ?
loop_
    _atom_type_symbol
    _atom_type_description
    _atom_type_scat_dispersion_real
    _atom_type_scat_dispersion_imag
    _atom_type_scat_source
    'C' 'C' 0.0033 0.0016
                         'International Tables Vol C Tables 4.2.6.8 and 6.1.1.4'
    'H' 'H' 0.0000 0.0000
                         'International Tables Vol C Tables 4.2.6.8 and 6.1.1.4'
    'N' 'N' 0.0061 0.0033
                         'International Tables Vol C Tables 4.2.6.8 and 6.1.1.4'
    'O' 'O' 0.0106 0.0060
                         'International Tables Vol C Tables 4.2.6.8 and 6.1.1.4'
    'Cd' 'Cd' -0.8075 1.2024
                         'International Tables Vol C Tables 4.2.6.8 and 6.1.1.4'
    'I' 'I' -0.4742 1.8119
                         'International Tables Vol C Tables 4.2.6.8 and 6.1.1.4'
_computing_data_collection     'APEX2 (Bruker, 2007)'
_computing_cell_refinement     'SAINT (Bruker, 2007)'
_computing_data_reduction     'SAINT (Bruker, 2007)'
_computing_structure_solution     'SHELXS97 (Sheldrick, 2008)'
_computing_structure_refinement     'SHELXL97 (Sheldrick, 2008)'
_computing_molecular_graphics     'SHELXTL (Sheldrick, 2008)'
_computing_publication_material     'SHELXTL (Sheldrick, 2008)'
loop_
    _atom_site_type_symbol
    _atom_site_label
    _atom_site_fract_x
    _atom_site_fract_y
    _atom_site_fract_z
    _atom_site_U_iso_or_equiv
    _atom_site_adp_type
    _atom_site_calc_flag
    _atom_site_refinement_flags
    _atom_site_occupancy
    _atom_site_symmetry_multiplicity
    _atom_site_disorder_assembly
    _atom_site_disorder_group
    C C1 0.8192(5) 0.7991(5) 0.9158(3) 0.0581(9) Uani d . 1 1 . .
    H H1 0.8759 0.8033 0.8639 0.070 Uiso calc R 1 1 . .
    C C2 0.8947(6) 0.7893(6) 1.0068(3) 0.0722(12) Uani d . 1 1 . .
    H H2 0.9992 0.7843 1.0152 0.087 Uiso calc R 1 1 . .
    C C3 0.8151(6) 0.7869(7) 1.0838(4) 0.0845(14) Uani d . 1 1 . .
    H H3 0.8653 0.7822 1.1460 0.101 Uiso calc R 1 1 . .
    C C4 0.6590(6) 0.7916(7) 1.0692(3) 0.0781(13) Uani d . 1 1 . .
    H H4 0.6029 0.7915 1.1213 0.094 Uiso calc R 1 1 . .
    C C5 0.5877(5) 0.7965(5) 0.9757(3) 0.0570(9) Uani d . 1 1 . .
    C C6 0.4177(5) 0.7942(5) 0.9549(3) 0.0601(9) Uani d . 1 1 . .
    H H6A 0.3628 0.8031 1.0067 0.072 Uiso calc R 1 1 . .
    C C7 0.3108(5) 0.3972(5) 0.6895(3) 0.0564(9) Uani d . 1 1 . .
    H H7 0.2298 0.4142 0.7203 0.068 Uiso calc R 1 1 . .
    C C8 0.2865(6) 0.2340(5) 0.6552(3) 0.0672(11) Uani d . 1 1 . .
    H H8 0.1925 0.1439 0.6637 0.081 Uiso calc R 1 1 . .
    C C9 0.4040(6) 0.2086(5) 0.6088(4) 0.0731(12) Uani d . 1 1 . .
    H H9 0.3917 0.1006 0.5853 0.088 Uiso calc R 1 1 . .
    C C10 0.5391(6) 0.3433(5) 0.5972(3) 0.0686(11) Uani d . 1 1 . .
    H H10 0.6188 0.3277 0.5643 0.082 Uiso calc R 1 1 . .
    C C11 0.5577(4) 0.5027(5) 0.6342(3) 0.0508(8) Uani d . 1 1 . .
    C C12 0.7043(5) 0.6520(5) 0.6258(3) 0.0649(11) Uani d . 1 1 . .
    H H12A 0.7859 0.6391 0.5939 0.078 Uiso calc R 1 1 . .
    C C13 0.8125(7) 1.3947(5) 0.8418(4) 0.0858(14) Uani d . 1 1 . .
    H H13A 0.8408 1.4150 0.9139 0.103 Uiso calc R 1 1 . .
    H H13B 0.7162 1.4160 0.8218 0.103 Uiso calc R 1 1 . .
    H H13C 0.9102 1.4682 0.8214 0.103 Uiso calc R 1 1 . .
    C C14 0.7660(5) 1.2150(5) 0.7920(3) 0.0560(9) Uani d . 1 1 . .
    C C15 0.0811(5) 0.7410(6) 0.4978(3) 0.0698(11) Uani d . 1 1 . .
    H H15A 0.1029 0.6727 0.4453 0.084 Uiso calc R 1 1 . .
    H H15B 0.1167 0.8513 0.4882 0.084 Uiso calc R 1 1 . .
    H H15C -0.0400 0.6904 0.4955 0.084 Uiso calc R 1 1 . .
    C C16 0.1808(5) 0.7544(5) 0.5986(3) 0.0540(9) Uani d . 1 1 . .
    N N1 0.6675(4) 0.8026(4) 0.8998(2) 0.0509(7) Uani d . 1 1 . .
    N N2 0.3474(4) 0.7801(4) 0.8656(2) 0.0520(7) Uani d . 1 1 . .
    N N3 0.4438(3) 0.5309(3) 0.6806(2) 0.0459(6) Uani d . 1 1 . .
    N N4 0.7206(4) 0.7966(4) 0.6613(2) 0.0519(7) Uani d . 1 1 . .
    O O1 0.1873(4) 0.7749(5) 0.8529(2) 0.0717(8) Uani d D 1 1 . .
    H H1B 0.159(5) 0.763(5) 0.7912(10) 0.058(12) Uiso d D 1 1 . .
    O O2 0.8603(4) 0.9252(4) 0.6470(3) 0.0863(10) Uani d D 1 1 . .
    H H2B 0.864(7) 1.016(4) 0.675(4) 0.11(2) Uiso d D 1 1 . .
    O O3 0.6409(4) 1.1036(3) 0.8110(2) 0.0700(8) Uani d . 1 1 . .
    O O4 0.8568(4) 1.1901(4) 0.7372(3) 0.0850(9) Uani d . 1 1 . .
    O O5 0.3410(3) 0.8162(4) 0.6126(2) 0.0682(7) Uani d . 1 1 . .
    O O6 0.0997(4) 0.7014(5) 0.6609(2) 0.0892(10) Uani d . 1 1 . .
    Cd Cd1 0.51653(3) 0.82333(3) 0.745759(18) 0.04330(10) Uani d . 1 1 . .
loop_
    _atom_site_aniso_label
    _atom_site_aniso_U_11
    _atom_site_aniso_U_22
    _atom_site_aniso_U_33
    _atom_site_aniso_U_12
    _atom_site_aniso_U_13
    _atom_site_aniso_U_23
    C1 0.062(2) 0.063(2) 0.051(2) 0.0298(19) 0.0140(17) 0.0144(18)
    C2 0.072(3) 0.082(3) 0.066(3) 0.042(2) 0.006(2) 0.019(2)
    C3 0.088(3) 0.109(4) 0.055(3) 0.044(3) 0.002(2) 0.032(3)
    C4 0.087(3) 0.106(4) 0.045(2) 0.045(3) 0.015(2) 0.026(2)
    C5 0.064(2) 0.061(2) 0.0416(19) 0.0260(18) 0.0115(16) 0.0115(17)
    C6 0.066(2) 0.073(3) 0.046(2) 0.032(2) 0.0223(17) 0.0176(18)
    C7 0.0511(19) 0.058(2) 0.054(2) 0.0191(17) 0.0148(16) 0.0152(18)
    C8 0.069(2) 0.054(2) 0.064(3) 0.0150(19) 0.012(2) 0.019(2)
    C9 0.088(3) 0.048(2) 0.077(3) 0.030(2) 0.012(2) 0.013(2)
    C10 0.076(3) 0.062(2) 0.074(3) 0.040(2) 0.023(2) 0.009(2)
    C11 0.0512(18) 0.055(2) 0.0488(19) 0.0270(16) 0.0140(15) 0.0122(16)
    C12 0.060(2) 0.071(3) 0.074(3) 0.034(2) 0.036(2) 0.018(2)
    C13 0.098(3) 0.047(2) 0.095(4) 0.020(2) 0.022(3) 0.010(2)
    C14 0.065(2) 0.053(2) 0.045(2) 0.0239(18) 0.0067(17) 0.0140(17)
    C15 0.062(2) 0.092(3) 0.059(2) 0.038(2) 0.0087(19) 0.024(2)
    C16 0.051(2) 0.055(2) 0.057(2) 0.0275(17) 0.0068(16) 0.0141(17)
    N1 0.0543(16) 0.0539(17) 0.0436(16) 0.0251(14) 0.0106(13) 0.0112(13)
    N2 0.0485(15) 0.0629(19) 0.0475(17) 0.0252(14) 0.0201(13) 0.0163(14)
    N3 0.0439(14) 0.0479(16) 0.0434(15) 0.0199(12) 0.0110(11) 0.0097(12)
    N4 0.0469(15) 0.0542(17) 0.0562(17) 0.0202(13) 0.0243(13) 0.0174(14)
    O1 0.0535(15) 0.110(2) 0.0619(19) 0.0426(16) 0.0251(13) 0.0259(18)
    O2 0.0739(19) 0.064(2) 0.123(3) 0.0204(16) 0.064(2) 0.026(2)
    O3 0.0821(19) 0.0466(15) 0.0721(18) 0.0207(14) 0.0283(15) 0.0095(14)
    O4 0.094(2) 0.0665(19) 0.092(2) 0.0296(17) 0.0422(19) 0.0197(18)
    O5 0.0527(15) 0.088(2) 0.0659(18) 0.0314(14) 0.0095(12) 0.0301(16)
    O6 0.0664(18) 0.136(3) 0.0616(18) 0.0385(19) 0.0151(15) 0.038(2)
    Cd1 0.04362(14) 0.04697(15) 0.04136(15) 0.02141(11) 0.01461(9) 0.01174(10)
_geom_special_details
;
All e.s.d.'s (except the e.s.d. in the dihedral angle between two l.s. planes)
are estimated using the full covariance matrix. The cell e.s.d.'s are taken
into account individually in the estimation of e.s.d.'s in distances, angles
and torsion angles; correlations between e.s.d.'s in cell parameters are only
used when they are defined by crystal symmetry. An approximate (isotropic)
treatment of cell e.s.d.'s is used for estimating e.s.d.'s involving l.s.
planes.
;
loop_
    _geom_bond_atom_site_label_1
    _geom_bond_atom_site_label_2
    _geom_bond_site_symmetry_2
    _geom_bond_distance
    _geom_bond_publ_flag
    C1 N1 . 1.335(5) ?
    C1 C2 . 1.379(6) ?
    C1 H1 . 0.9300 ?
    C2 C3 . 1.357(7) ?
    C2 H2 . 0.9300 ?
    C3 C4 . 1.378(7) ?
    C3 H3 . 0.9300 ?
    C4 C5 . 1.377(6) ?
    C4 H4 . 0.9300 ?
    C5 N1 . 1.342(5) ?
    C5 C6 . 1.472(5) ?
    C6 N2 . 1.263(5) ?
    C6 H6A . 0.9300 ?
    C7 N3 . 1.330(5) ?
    C7 C8 . 1.384(6) ?
    C7 H7 . 0.9300 ?
    C8 C9 . 1.366(6) ?
    C8 H8 . 0.9300 ?
    C9 C10 . 1.359(6) ?
    C9 H9 . 0.9300 ?
    C10 C11 . 1.376(5) ?
    C10 H10 . 0.9300 ?
    C11 N3 . 1.346(4) ?
    C11 C12 . 1.468(6) ?
    C12 N4 . 1.254(5) ?
    C12 H12A . 0.9300 ?
    C13 C14 . 1.502(6) ?
    C13 H13A . 0.9600 ?
    C13 H13B . 0.9600 ?
    C13 H13C . 0.9600 ?
    C14 O4 . 1.235(5) ?
    C14 O3 . 1.246(5) ?
    C15 C16 . 1.499(5) ?
    C15 H15A . 0.9600 ?
    C15 H15B . 0.9600 ?
    C15 H15C . 0.9600 ?
    C16 O6 . 1.237(5) ?
    C16 O5 . 1.248(4) ?
    N2 O1 . 1.373(4) ?
    N4 O2 . 1.367(4) ?
    O1 H1B . 0.830(10) ?
    O2 H2B . 0.83(5) ?
    Cd1 N1 . 2.438(3) y
    Cd1 N2 . 2.362(3) y
    Cd1 N3 . 2.411(3) y
    Cd1 N4 . 2.344(3) y
    Cd1 O3 . 2.245(3) y
    Cd1 O5 . 2.210(3) y
loop_
    _geom_angle_atom_site_label_1
    _geom_angle_atom_site_label_2
    _geom_angle_atom_site_label_3
    _geom_angle_site_symmetry_1
    _geom_angle_site_symmetry_3
    _geom_angle
    _geom_angle_publ_flag
    N1 C1 C2 . . 122.3(4) ?
    N1 C1 H1 . . 118.8 ?
    C2 C1 H1 . . 118.8 ?
    C3 C2 C1 . . 119.3(4) ?
    C3 C2 H2 . . 120.3 ?
    C1 C2 H2 . . 120.3 ?
    C2 C3 C4 . . 119.4(4) ?
    C2 C3 H3 . . 120.3 ?
    C4 C3 H3 . . 120.3 ?
    C5 C4 C3 . . 118.6(4) ?
    C5 C4 H4 . . 120.7 ?
    C3 C4 H4 . . 120.7 ?
    N1 C5 C4 . . 122.4(4) ?
    N1 C5 C6 . . 116.9(3) ?
    C4 C5 C6 . . 120.7(4) ?
    N2 C6 C5 . . 119.1(3) ?
    N2 C6 H6A . . 120.4 ?
    C5 C6 H6A . . 120.4 ?
    N3 C7 C8 . . 123.4(4) ?
    N3 C7 H7 . . 118.3 ?
    C8 C7 H7 . . 118.3 ?
    C9 C8 C7 . . 118.3(4) ?
    C9 C8 H8 . . 120.8 ?
    C7 C8 H8 . . 120.8 ?
    C10 C9 C8 . . 119.2(4) ?
    C10 C9 H9 . . 120.4 ?
    C8 C9 H9 . . 120.4 ?
    C9 C10 C11 . . 119.7(4) ?
    C9 C10 H10 . . 120.1 ?
    C11 C10 H10 . . 120.1 ?
    N3 C11 C10 . . 122.1(4) ?
    N3 C11 C12 . . 116.3(3) ?
    C10 C11 C12 . . 121.5(3) ?
    N4 C12 C11 . . 120.8(3) ?
    N4 C12 H12A . . 119.6 ?
    C11 C12 H12A . . 119.6 ?
    C14 C13 H13A . . 109.5 ?
    C14 C13 H13B . . 109.5 ?
    H13A C13 H13B . . 109.5 ?
    C14 C13 H13C . . 109.5 ?
    H13A C13 H13C . . 109.5 ?
    H13B C13 H13C . . 109.5 ?
    O4 C14 O3 . . 125.5(4) ?
    O4 C14 C13 . . 117.2(4) ?
    O3 C14 C13 . . 117.3(4) ?
    C16 C15 H15A . . 109.5 ?
    C16 C15 H15B . . 109.5 ?
    H15A C15 H15B . . 109.5 ?
    C16 C15 H15C . . 109.5 ?
    H15A C15 H15C . . 109.5 ?
    H15B C15 H15C . . 109.5 ?
    O6 C16 O5 . . 124.8(4) ?
    O6 C16 C15 . . 118.3(3) ?
    O5 C16 C15 . . 116.9(4) ?
    C1 N1 C5 . . 118.0(3) ?
    C1 N1 Cd1 . . 127.0(2) ?
    C5 N1 Cd1 . . 115.0(2) ?
    C6 N2 O1 . . 115.0(3) ?
    C6 N2 Cd1 . . 118.9(2) ?
    O1 N2 Cd1 . . 124.7(2) ?
    C7 N3 C11 . . 117.1(3) ?
    C7 N3 Cd1 . . 127.8(2) ?
    C11 N3 Cd1 . . 115.0(2) ?
    C12 N4 O2 . . 115.3(3) ?
    C12 N4 Cd1 . . 118.4(2) ?
    O2 N4 Cd1 . . 126.3(2) ?
    N2 O1 H1B . . 103(3) ?
    N4 O2 H2B . . 109(4) ?
    C14 O3 Cd1 . . 129.1(3) ?
    C16 O5 Cd1 . . 124.6(3) ?
    O5 Cd1 O3 . . 95.55(12) .
    O5 Cd1 N4 . . 96.42(11) .
    O3 Cd1 N4 . . 100.57(11) .
    O5 Cd1 N2 . . 103.25(10) .
    O3 Cd1 N2 . . 91.65(11) .
    N4 Cd1 N2 . . 155.72(12) .
    O5 Cd1 N3 . . 92.09(11) .
    O3 Cd1 N3 . . 168.11(10) .
    N4 Cd1 N3 . . 69.45(10) .
    N2 Cd1 N3 . . 95.46(10) .
    O5 Cd1 N1 . . 170.71(10) .
    O3 Cd1 N1 . . 89.02(11) .
    N4 Cd1 N1 . . 90.68(10) .
    N2 Cd1 N1 . . 68.45(10) .
    N3 Cd1 N1 . . 84.77(10) .
loop_
    _geom_torsion_atom_site_label_1
    _geom_torsion_atom_site_label_2
    _geom_torsion_atom_site_label_3
    _geom_torsion_atom_site_label_4
    _geom_torsion_site_symmetry_1
    _geom_torsion_site_symmetry_2
    _geom_torsion_site_symmetry_3
    _geom_torsion_site_symmetry_4
    _geom_torsion
    _geom_torsion_publ_flag
    N1 C1 C2 C3 . . . . -1.5(7) ?
    C1 C2 C3 C4 . . . . 1.0(8) ?
    C2 C3 C4 C5 . . . . 0.8(8) ?
    C3 C4 C5 N1 . . . . -2.3(7) ?
    C3 C4 C5 C6 . . . . 177.3(4) ?
    N1 C5 C6 N2 . . . . 7.4(6) ?
    C4 C5 C6 N2 . . . . -172.3(4) ?
    N3 C7 C8 C9 . . . . -0.9(6) ?
    C7 C8 C9 C10 . . . . -0.4(7) ?
    C8 C9 C10 C11 . . . . 1.4(7) ?
    C9 C10 C11 N3 . . . . -1.2(7) ?
    C9 C10 C11 C12 . . . . 178.3(4) ?
    N3 C11 C12 N4 . . . . 0.6(6) ?
    C10 C11 C12 N4 . . . . -178.9(4) ?
    C2 C1 N1 C5 . . . . 0.1(6) ?
    C2 C1 N1 Cd1 . . . . 179.1(3) ?
    C4 C5 N1 C1 . . . . 1.9(6) ?
    C6 C5 N1 C1 . . . . -177.8(3) ?
    C4 C5 N1 Cd1 . . . . -177.3(4) ?
    C6 C5 N1 Cd1 . . . . 3.0(4) ?
    C5 C6 N2 O1 . . . . 178.4(3) ?
    C5 C6 N2 Cd1 . . . . -14.5(5) ?
    C8 C7 N3 C11 . . . . 1.1(5) ?
    C8 C7 N3 Cd1 . . . . -175.4(3) ?
    C10 C11 N3 C7 . . . . 0.0(5) ?
    C12 C11 N3 C7 . . . . -179.5(3) ?
    C10 C11 N3 Cd1 . . . . 176.9(3) ?
    C12 C11 N3 Cd1 . . . . -2.6(4) ?
    C11 C12 N4 O2 . . . . -178.7(4) ?
    C11 C12 N4 Cd1 . . . . 2.0(5) ?
    O4 C14 O3 Cd1 . . . . -6.0(6) ?
    C13 C14 O3 Cd1 . . . . 175.2(3) ?
    O6 C16 O5 Cd1 . . . . 6.3(6) ?
    C15 C16 O5 Cd1 . . . . -172.3(3) ?
    C16 O5 Cd1 O3 . . . . -111.5(3) ?
    C16 O5 Cd1 N4 . . . . 147.2(3) ?
    C16 O5 Cd1 N2 . . . . -18.5(3) ?
    C16 O5 Cd1 N3 . . . . 77.6(3) ?
    C16 O5 Cd1 N1 . . . . 7.6(8) ?
    C14 O3 Cd1 O5 . . . . -85.9(4) ?
    C14 O3 Cd1 N4 . . . . 11.7(4) ?
    C14 O3 Cd1 N2 . . . . 170.6(3) ?
    C14 O3 Cd1 N3 . . . . 43.8(7) ?
    C14 O3 Cd1 N1 . . . . 102.2(4) ?
    C12 N4 Cd1 O5 . . . . -92.2(3) ?
    O2 N4 Cd1 O5 . . . . 88.5(3) ?
    C12 N4 Cd1 O3 . . . . 170.9(3) ?
    O2 N4 Cd1 O3 . . . . -8.4(3) ?
    C12 N4 Cd1 N2 . . . . 51.9(4) ?
    O2 N4 Cd1 N2 . . . . -127.4(4) ?
    C12 N4 Cd1 N3 . . . . -2.4(3) ?
    O2 N4 Cd1 N3 . . . . 178.3(4) ?
    C12 N4 Cd1 N1 . . . . 81.8(3) ?
    O2 N4 Cd1 N1 . . . . -97.5(3) ?
    C6 N2 Cd1 O5 . . . . -172.9(3) ?
    O1 N2 Cd1 O5 . . . . -7.2(3) ?
    C6 N2 Cd1 O3 . . . . -76.8(3) ?
    O1 N2 Cd1 O3 . . . . 88.9(3) ?
    C6 N2 Cd1 N4 . . . . 43.8(5) ?
    O1 N2 Cd1 N4 . . . . -150.5(3) ?
    C6 N2 Cd1 N3 . . . . 93.6(3) ?
    O1 N2 Cd1 N3 . . . . -100.7(3) ?
    C6 N2 Cd1 N1 . . . . 11.5(3) ?
    O1 N2 Cd1 N1 . . . . 177.2(3) ?
    C7 N3 Cd1 O5 . . . . -84.9(3) ?
    C11 N3 Cd1 O5 . . . . 98.6(2) ?
    C7 N3 Cd1 O3 . . . . 145.1(5) ?
    C11 N3 Cd1 O3 . . . . -31.4(6) ?
    C7 N3 Cd1 N4 . . . . 179.1(3) ?
    C11 N3 Cd1 N4 . . . . 2.6(2) ?
    C7 N3 Cd1 N2 . . . . 18.7(3) ?
    C11 N3 Cd1 N2 . . . . -157.8(2) ?
    C7 N3 Cd1 N1 . . . . 86.4(3) ?
    C11 N3 Cd1 N1 . . . . -90.1(2) ?
    C1 N1 Cd1 O5 . . . . 146.5(6) ?
    C5 N1 Cd1 O5 . . . . -34.4(7) ?
    C1 N1 Cd1 O3 . . . . -93.9(3) ?
    C5 N1 Cd1 O3 . . . . 85.2(3) ?
    C1 N1 Cd1 N4 . . . . 6.7(3) ?
    C5 N1 Cd1 N4 . . . . -174.3(3) ?
    C1 N1 Cd1 N2 . . . . 173.9(3) ?
    C5 N1 Cd1 N2 . . . . -7.0(3) ?
    C1 N1 Cd1 N3 . . . . 76.0(3) ?
    C5 N1 Cd1 N3 . . . . -105.0(3) ?
loop_
    _geom_hbond_atom_site_label_D
    _geom_hbond_atom_site_label_H
    _geom_hbond_atom_site_label_A
    _geom_hbond_site_symmetry_A
    _geom_hbond_distance_DH
    _geom_hbond_distance_HA
    _geom_hbond_distance_DA
    _geom_hbond_angle_DHA
    _geom_hbond_publ_flag
    O1 H1B O6 . 0.831(16) 1.724(14) 2.545(4) 169(4) yes
    O2 H2B O4 . 0.83(5) 1.69(5) 2.512(5) 175(6) yes
    C6 H6A O3 2_677 0.93 2.52 3.381(5) 153 yes
    C9 H9 O5 1_545 0.93 2.55 3.387(6) 151 yes
    C12 H12A O6 1_655 0.93 2.56 3.264(6) 132 yes
data_global
_journal_date_recd_electronic     2012-06-25
_journal_date_accepted     2012-07-12
_journal_name_full     'Acta Crystallographica, Section E'
_journal_year     2012
_journal_volume     68
_journal_issue      8
_journal_page_first     m1080
_journal_page_last     m1081
_journal_paper_category     QM
_journal_paper_doi     10.1107/S1600536812031819
_journal_coeditor_code     XU5584
_publ_contact_author
;
   Shirvan, Sadif A.
   Omidieh Branch
   Islamic Azad University
   Omidieh
   Iran
;
_publ_contact_author_email     'sadif.shirvan1@gmail.com'
_publ_contact_author_fax     '0098 0652-3222533'
_publ_contact_author_phone     '0098 0652-3222533'
_publ_section_title
;
Bis(acetato-\k<i>O</i>)bis(2-pyridinealdoxime-\k^2^<i>N</i>,<i>N</i>')cadmium
;
loop_
    _publ_author_name
    _publ_author_address
    'Shirvan, Sadif A.'
;      Department of Chemistry
       Islamic Azad University
       Omidieh Branch
       Omidieh
       Iran
;
    'Haydari Dezfuli, Sara'
;      Department of Chemistry
       Islamic Azad University
       Omidieh Branch
       Omidieh
       Iran
;
