# Supplementary material for: Bis(acetato-κO)bis­(2-pyridine­aldoxime-κ2 N,N′)cadmium
Source: Acta Crystallogr Sect E Struct Rep Online. 2012 Jul 18;68(Pt 8):m1080–1. doi: 10.1107/S1600536812031819 (PMC3414138; doi:10.1107/S1600536812031819)
Supplement: Supplementary file 2 [file e-68-m1080-Isup2.hkl]

# 
# h,k,l, Fc-squared, Fo-squared, sigma(Fo-squared) and status flag 
# 
data_I
_shelx_title ' S3-2' 
_shelx_refln_list_code          4 
_shelx_F_calc_maximum      177.33 
_exptl_crystal_F_000       282.00 
_reflns_d_resolution_high  0.8110 
 
loop_ 
 _symmetry_equiv_pos_as_xyz 
 'x, y, z' 
 '-x, -y, -z' 
 
_cell_length_a     8.7875 
_cell_length_b     9.0946 
_cell_length_c    13.8873 
_cell_angle_alpha 100.837 
_cell_angle_beta   97.994 
_cell_angle_gamma 114.700 
 
_shelx_F_squared_multiplier     1.000 
 
loop_ 
 _refln_index_h 
 _refln_index_k 
 _refln_index_l 
 _refln_F_squared_calc 
 _refln_F_squared_meas 
 _refln_F_squared_sigma 
 _refln_observed_status 
   1   0   0    13768.73    14149.36    792.26 o 
   2   0   0      560.92      563.92     12.14 o 
   3   0   0     5330.71     5218.25     79.27 o 
   4   0   0      166.86      149.84      7.90 o 
   5   0   0     1656.06     1625.62     98.05 o 
   6   0   0     1187.70     1189.82     29.74 o 
   7   0   0      264.29      261.07     20.46 o 
   8   0   0       25.37       47.61      8.78 o 
   9   0   0       29.41       54.52     12.45 o 
  -9   1   0       11.97       13.20      9.05 o 
  -8   1   0       32.39       23.93      9.73 o 
  -7   1   0        3.55        7.91      7.56 o 
  -6   1   0       81.73       80.92      8.91 o 
  -5   1   0      161.86      146.48      9.41 o 
  -4   1   0       20.59       35.51      6.79 o 
  -3   1   0      711.93      730.64     11.41 o 
  -2   1   0     1124.78     1277.30     48.06 o 
  -1   1   0      263.58      333.33     13.54 o 
   0   1   0     2840.48     3053.50    130.09 o 
   1   1   0      679.20      608.02     15.70 o 
   2   1   0     2661.46     2653.61     44.01 o 
   3   1   0      256.45      273.00     21.18 o 
   4   1   0       90.11       73.43      6.33 o 
   5   1   0     1105.93     1140.47     68.94 o 
   6   1   0     1476.32     1461.02     37.14 o 
   7   1   0      484.25      473.12     25.45 o 
   8   1   0      180.35      176.17     12.24 o 
   9   1   0      127.53      134.63     12.53 o 
 -10   2   0      268.54      274.73     13.46 o 
  -9   2   0      353.87      357.89     16.45 o 
  -8   2   0      393.55      411.88     10.69 o 
  -7   2   0     1211.20     1170.47     35.72 o 
  -6   2   0     2590.17     2724.79     77.59 o 
  -5   2   0     3022.93     3198.70     86.27 o 
  -4   2   0     2345.62     2333.06     55.40 o 
  -3   2   0     4793.34     4780.86     33.15 o 
  -2   2   0      395.87      439.55     22.44 o 
  -1   2   0     2354.15     2140.20     45.92 o 
   0   2   0    31445.15    26369.25     91.13 o 
   1   2   0      515.66      578.33     23.77 o 
   2   2   0      227.10      205.14      6.42 o 
   3   2   0        4.39        5.32      5.88 o 
   4   2   0      126.68      139.80      8.33 o 
   5   2   0        0.03        4.04      7.89 o 
   6   2   0        0.07        1.12      7.62 o 
   7   2   0        5.52        6.08     10.12 o 
   8   2   0        6.04        6.18     11.06 o 
 -10   3   0        2.50        0.00     10.04 o 
  -9   3   0       12.12       15.60      7.64 o 
  -8   3   0      131.79      140.84     14.43 o 
  -7   3   0      414.58      408.87      8.30 o 
  -6   3   0      977.47      970.30     24.67 o 
  -5   3   0      266.48      240.66     10.80 o 
  -4   3   0      838.33      701.27     44.01 o 
  -3   3   0     2723.96     2818.53     53.38 o 
  -2   3   0      228.33      185.56      7.67 o 
  -1   3   0    10268.27     9164.76    381.13 o 
   0   3   0    18318.14    16550.75    544.42 o 
   1   3   0     6197.43     6069.33    186.09 o 
   2   3   0     4032.29     4287.44    175.82 o 
   3   3   0     1476.36     1481.90     39.34 o 
   4   3   0      618.23      636.80     19.72 o 
   5   3   0      514.56      501.14     21.63 o 
   6   3   0      363.27      351.95     19.45 o 
   7   3   0      119.55      115.75     11.21 o 
 -10   4   0      126.87      124.05      9.87 o 
  -9   4   0       53.33       62.71     16.04 o 
  -8   4   0       63.31       63.41      8.36 o 
  -7   4   0       99.13       94.71      8.95 o 
  -6   4   0       96.27       93.64      7.33 o 
  -5   4   0       92.91       91.70      6.40 o 
  -4   4   0       94.32      110.45      7.01 o 
  -3   4   0      417.20      450.82     17.29 o 
  -2   4   0      100.09      121.68      6.65 o 
  -1   4   0       68.16       64.14      7.73 o 
   0   4   0      157.92      149.18      6.90 o 
   1   4   0      417.77      409.97     14.77 o 
   2   4   0      687.39      714.16     29.41 o 
   3   4   0      204.68      199.52      8.41 o 
   4   4   0      139.95      144.11      8.92 o 
   5   4   0      326.92      335.06     13.33 o 
   6   4   0      220.97      223.09     19.30 o 
   7   4   0       92.18       90.18     12.20 o 
 -10   5   0      291.54      291.68     16.99 o 
  -9   5   0      237.74      217.85      9.62 o 
  -8   5   0      426.19      464.15     25.51 o 
  -7   5   0     1184.01     1160.23     48.60 o 
  -6   5   0     1725.23     1788.36     54.83 o 
  -5   5   0     1497.09     1413.34     71.91 o 
  -4   5   0     1672.06     1536.49     66.47 o 
  -3   5   0     1250.88     1094.84     83.16 o 
  -2   5   0      143.30      119.51      6.30 o 
  -1   5   0     1960.35     1849.19     80.42 o 
   0   5   0     4372.05     4540.94    211.54 o 
   1   5   0      690.18      658.38     40.60 o 
   2   5   0       13.89       20.53      6.08 o 
   3   5   0      119.25      112.34     12.51 o 
   4   5   0       39.97       50.30      9.30 o 
   5   5   0        9.59       13.29      9.89 o 
   6   5   0       28.04       29.12     11.79 o 
 -10   6   0        0.35        3.10     11.06 o 
  -9   6   0       19.27       23.02      9.52 o 
  -8   6   0       82.69       89.22      7.82 o 
  -7   6   0       88.93       88.07      9.33 o 
  -6   6   0       32.31       42.13      8.03 o 
  -5   6   0      643.76      624.74     31.14 o 
  -4   6   0     1598.93     1455.06    163.53 o 
  -3   6   0      502.77      522.71     36.07 o 
  -2   6   0     1241.57     1142.71     70.44 o 
  -1   6   0     1015.47     1002.20     30.50 o 
   0   6   0      778.95      774.60     35.02 o 
   1   6   0     1731.51     1663.44     98.50 o 
   2   6   0     1202.70     1233.43     37.98 o 
   3   6   0      472.24      490.58     18.86 o 
   4   6   0      198.30      188.31     20.29 o 
   5   6   0      151.19      176.66     12.14 o 
 -10   7   0      160.30      169.57     15.76 o 
  -9   7   0       72.32       79.79     10.03 o 
  -8   7   0       80.30       68.21      9.09 o 
  -7   7   0      112.22      103.95      8.67 o 
  -6   7   0       60.08       64.54      7.33 o 
  -5   7   0       24.66       32.44     10.55 o 
  -4   7   0       30.58       25.49     16.60 o 
  -3   7   0       31.88       32.02      8.91 o 
  -2   7   0       14.96        4.92      7.83 o 
  -1   7   0      150.53      125.33      8.31 o 
   0   7   0      435.16      402.31     15.16 o 
   1   7   0        3.13        5.14      8.36 o 
   2   7   0       54.43       54.45      7.68 o 
   3   7   0       21.34       16.69     11.07 o 
   4   7   0       49.08       55.10     12.15 o 
 -10   8   0       86.11       83.72     13.13 o 
  -9   8   0      227.18      210.70     11.45 o 
  -8   8   0      542.63      537.76     13.12 o 
  -7   8   0      470.01      451.20     27.66 o 
  -6   8   0      447.39      434.76     64.50 o 
  -5   8   0      756.43      755.97     77.62 o 
  -4   8   0      539.31      536.62     43.60 o 
  -3   8   0      590.02      647.51     19.57 o 
  -2   8   0      664.33      620.07     41.89 o 
  -1   8   0      295.15      279.87     12.37 o 
   0   8   0      354.29      329.48     24.84 o 
   1   8   0      187.58      167.39     14.79 o 
   2   8   0       47.79       60.00     15.59 o 
   3   8   0       33.70       38.47     16.11 o 
  -9   9   0        3.47        8.69     11.71 o 
  -8   9   0        3.88        6.08      9.26 o 
  -7   9   0        0.90        9.11     13.00 o 
  -6   9   0       33.13       40.14     11.94 o 
  -5   9   0       89.60      101.86     10.79 o 
  -4   9   0       70.24       72.49      9.47 o 
  -3   9   0      137.45      111.75     14.85 o 
  -2   9   0      189.18      175.57     12.13 o 
  -1   9   0       44.27       42.09     17.83 o 
   0   9   0       49.95       57.59     14.79 o 
   1   9   0       97.21      106.16     17.18 o 
  -8  10   0      105.03      113.60     17.13 o 
  -7  10   0       97.94      101.31     18.09 o 
  -6  10   0       60.76       79.76     11.88 o 
  -5  10   0       27.38       51.38     14.45 o 
  -4  10   0       12.52        0.53     15.98 o 
  -3  10   0        6.28       24.29     15.95 o 
  -2  10   0        2.10        0.00     19.04 o 
  -1  10   0       16.59       43.46     20.54 o 
  -5  11   0      122.35      112.97     19.30 o 
   4 -11   1        1.22        0.00     19.78 o 
   5 -11   1        1.11       12.02     14.00 o 
   6 -11   1        1.03        3.15     13.27 o 
   1 -10   1       80.33      101.15     18.19 o 
   2 -10   1      157.09      141.26     19.09 o 
   3 -10   1      162.03      142.55     16.32 o 
   4 -10   1      189.78      200.91     17.35 o 
   5 -10   1      168.86      196.55     13.80 o 
   6 -10   1       74.45       81.89     13.59 o 
   7 -10   1       41.80       46.30     16.98 o 
   8 -10   1       76.47       81.04     15.56 o 
  -1  -9   1       18.21       22.97     20.04 o 
   0  -9   1       18.40       17.46     16.82 o 
   1  -9   1       74.85       63.92     12.47 o 
   2  -9   1       74.31       73.36     15.87 o 
   3  -9   1      269.74      255.18     15.32 o 
   4  -9   1      681.28      631.77     55.95 o 
   5  -9   1      467.10      460.41     54.60 o 
   6  -9   1      267.51      289.71     12.99 o 
   7  -9   1      220.81      217.27     18.29 o 
   8  -9   1      191.97      219.52     12.22 o 
   9  -9   1      187.77      192.11     15.54 o 
  -3  -8   1       35.22       34.35     16.19 o 
  -2  -8   1       88.44       93.22     11.65 o 
  -1  -8   1      169.98      165.39     19.87 o 
   0  -8   1       25.71       44.22     15.06 o 
   1  -8   1       22.30       24.60     14.40 o 
   2  -8   1      144.45      136.94     14.85 o 
   3  -8   1       71.84       70.29     12.37 o 
   4  -8   1       62.31       65.73     10.04 o 
   5  -8   1       15.47       10.31     10.66 o 
   6  -8   1       16.84       13.39      7.95 o 
   7  -8   1        3.37        3.81      9.07 o 
   8  -8   1       52.59       57.90     10.32 o 
   9  -8   1       17.81       23.69     10.42 o 
  10  -8   1       53.24       61.36     11.23 o 
  -4  -7   1      141.49      163.68     16.12 o 
  -3  -7   1      122.07      136.79     13.58 o 
  -2  -7   1      290.04      314.75     20.58 o 
  -1  -7   1     1274.63     1331.73     74.26 o 
   0  -7   1      999.92      985.78     89.39 o 
   1  -7   1      776.27      689.03     16.43 o 
   2  -7   1      788.32      750.44     16.45 o 
   3  -7   1      598.36      548.68     56.63 o 
   4  -7   1     1438.85     1388.48     73.87 o 
   5  -7   1     1170.87     1116.04     79.38 o 
   6  -7   1      223.63      209.21      9.00 o 
   7  -7   1      131.31      133.95     10.60 o 
   8  -7   1      120.37      129.80      9.27 o 
   9  -7   1       66.38       65.27      8.89 o 
  10  -7   1       63.25       56.43     11.41 o 
  -5  -6   1       15.27       26.29     13.75 o 
  -4  -6   1        6.32        1.48     12.87 o 
  -3  -6   1        0.01        0.00      8.03 o 
  -2  -6   1        3.16       11.60      7.34 o 
  -1  -6   1        0.10        3.62      7.40 o 
   0  -6   1       62.43       59.84      8.05 o 
   1  -6   1      284.49      239.83     17.58 o 
   2  -6   1      257.96      290.44     12.20 o 
   3  -6   1      119.69       83.91     16.09 o 
   4  -6   1      613.41      530.08     32.12 o 
   5  -6   1     1430.04     1442.84     69.39 o 
   6  -6   1     1476.62     1476.17    102.05 o 
   7  -6   1      804.12      802.44     32.05 o 
   8  -6   1      233.76      215.17     15.58 o 
   9  -6   1      320.24      303.28     17.49 o 
  10  -6   1      275.34      273.49     20.68 o 
  -6  -5   1      148.58      161.45     13.96 o 
  -5  -5   1      457.26      477.85     31.35 o 
  -4  -5   1      755.83      760.17     32.33 o 
  -3  -5   1       74.52       87.52      7.53 o 
  -2  -5   1      208.17      199.33     13.87 o 
  -1  -5   1      960.31      912.76     45.55 o 
   0  -5   1        1.62        4.80      7.40 o 
   1  -5   1     1112.67      890.70     83.04 o 
   2  -5   1      974.35      855.80     97.95 o 
   3  -5   1        2.04        0.92      6.18 o 
   4  -5   1      761.07      716.03     51.39 o 
   5  -5   1      226.40      212.00      7.83 o 
   6  -5   1       15.68       15.16      7.14 o 
   7  -5   1       28.32       32.06      7.33 o 
   8  -5   1       30.48       26.20      7.80 o 
   9  -5   1        6.42        4.82      8.60 o 
  10  -5   1        5.30       10.57     11.09 o 
  -7  -4   1       51.20       54.48     12.81 o 
  -6  -4   1       99.77      108.62     10.55 o 
  -5  -4   1      127.79      122.22      9.21 o 
  -4  -4   1      414.19      438.29     23.34 o 
  -3  -4   1      415.83      422.90     19.83 o 
  -2  -4   1     1709.00     1665.99     71.97 o 
  -1  -4   1     3267.32     3244.97    155.33 o 
   0  -4   1     2135.24     2098.25     75.53 o 
   1  -4   1     8084.48     7340.99     38.18 o 
   2  -4   1     5635.41     5311.57    273.12 o 
   3  -4   1     2365.82     2282.30    113.66 o 
   4  -4   1     5081.85     5141.29    295.18 o 
   5  -4   1     2194.83     2291.11     56.29 o 
   6  -4   1     1072.54     1070.67     31.95 o 
   7  -4   1      872.43      843.47     26.70 o 
   8  -4   1      211.63      216.54      8.81 o 
   9  -4   1      186.76      185.69     12.01 o 
  10  -4   1      115.63      110.06     11.53 o 
  -8  -3   1       55.05       51.44     15.17 o 
  -7  -3   1        3.19        5.23     12.83 o 
  -6  -3   1       29.05       34.00      9.42 o 
  -5  -3   1      248.70      248.70     13.69 o 
  -4  -3   1      228.59      245.13     10.04 o 
  -3  -3   1       45.58       46.97      6.58 o 
  -2  -3   1      306.36      356.17      9.91 o 
  -1  -3   1      505.21      569.13     30.48 o 
   0  -3   1     4539.48     4381.33    188.14 o 
   1  -3   1       48.27       39.79      7.42 o 
   2  -3   1      165.93      170.07      9.67 o 
   3  -3   1       35.71       24.81      7.54 o 
   4  -3   1      118.54      124.27     10.09 o 
   5  -3   1     1753.77     1826.67     29.60 o 
   6  -3   1     1778.11     1909.19     16.67 o 
   7  -3   1      645.46      642.32     38.12 o 
   8  -3   1      125.95      133.18      8.74 o 
   9  -3   1      321.57      326.93     11.92 o 
  10  -3   1      217.04      209.16     12.04 o 
  -8  -2   1      165.98      158.82     12.55 o 
  -7  -2   1      421.15      409.26     26.39 o 
  -6  -2   1      886.97      899.16     35.75 o 
  -5  -2   1     2040.77     2056.50     35.82 o 
  -4  -2   1     1993.86     2049.97     58.91 o 
  -3  -2   1      755.08      666.18     15.27 o 
  -2  -2   1     2745.99     2741.09    111.75 o 
  -1  -2   1     1831.26     1722.66     51.50 o 
   0  -2   1     1858.22     1865.48     55.53 o 
   1  -2   1     2572.64     2680.71     71.25 o 
   2  -2   1     1552.48     1547.55     25.46 o 
   3  -2   1     3675.36     3794.36    238.35 o 
   4  -2   1     3080.11     3354.55     34.21 o 
   5  -2   1      859.20      891.97     13.05 o 
   6  -2   1      106.02      124.13      7.37 o 
   7  -2   1       35.41       31.64      9.85 o 
   8  -2   1       12.27        2.40      8.74 o 
   9  -2   1       12.05       20.54     11.23 o 
  10  -2   1        1.86        9.23      9.94 o 
  -9  -1   1        0.42        3.79     13.25 o 
  -8  -1   1       16.05       13.82      8.99 o 
  -7  -1   1      112.80      114.46      8.62 o 
  -6  -1   1      125.86      140.58      8.88 o 
  -5  -1   1      533.12      597.09     27.79 o 
  -4  -1   1      745.76      747.96     33.26 o 
  -3  -1   1     2447.37     2607.66     79.84 o 
  -2  -1   1     1863.96     1874.90     34.09 o 
  -1  -1   1     7428.09     7488.42    176.51 o 
   1  -1   1     9692.79     9950.17    167.79 o 
   2  -1   1    11206.73    11380.26    717.72 o 
   3  -1   1     1629.15     1640.34     43.02 o 
   4  -1   1     2610.71     2669.07    170.71 o 
   5  -1   1     2759.40     2826.70    153.84 o 
   6  -1   1     1743.12     1857.25     43.83 o 
   7  -1   1      552.50      476.81     17.39 o 
   8  -1   1       59.10       65.18     10.81 o 
   9  -1   1      163.05      168.79     12.69 o 
  -9   0   1      228.73      231.73     11.50 o 
  -8   0   1      126.23      141.07     11.97 o 
  -7   0   1       88.43       85.32      7.10 o 
  -6   0   1      398.61      398.45     17.84 o 
  -5   0   1     1725.83     1818.60     36.89 o 
  -4   0   1     1395.43     1555.20     48.36 o 
  -3   0   1      248.29      226.81      9.42 o 
  -2   0   1      280.39      301.95      9.69 o 
  -1   0   1      350.12      391.11     13.22 o 
   0   0   1       19.22       35.68     12.97 o 
   1   0   1      259.89      330.08     12.47 o 
   2   0   1      328.50      359.57     14.46 o 
   3   0   1       90.80      109.06     11.84 o 
   4   0   1      196.27      162.61      7.91 o 
   5   0   1       31.89       34.00      7.03 o 
   6   0   1      709.86      663.68     20.81 o 
   7   0   1      281.89      276.68     12.91 o 
   8   0   1      123.68      119.67     10.33 o 
   9   0   1      141.01      140.62     12.12 o 
 -10   1   1       90.68      108.94     14.27 o 
  -9   1   1      256.15      237.28     10.59 o 
  -8   1   1      693.60      681.02     41.19 o 
  -7   1   1      984.31     1064.52     49.38 o 
  -6   1   1     2459.14     2561.68     29.92 o 
  -5   1   1     1724.32     1740.87     62.94 o 
  -4   1   1     1934.97     1977.02     48.03 o 
  -3   1   1    11719.74    11495.68    677.59 o 
  -2   1   1      978.93     1007.28     26.68 o 
  -1   1   1     6516.75     6116.58     69.75 o 
   0   1   1     3410.97     3767.69    101.39 o 
   1   1   1      197.97      173.23      7.61 o 
   2   1   1     4366.65     4523.25    166.58 o 
   3   1   1      336.88      319.31      8.37 o 
   4   1   1      868.85      848.49     22.02 o 
   5   1   1      950.23      962.17     44.68 o 
   6   1   1      249.46      260.80      9.44 o 
   7   1   1       66.96       79.83      9.41 o 
   8   1   1        1.80       17.09      9.60 o 
 -10   2   1       10.99       11.87     12.60 o 
  -9   2   1       51.74       62.44     11.32 o 
  -8   2   1        0.63        3.90      8.75 o 
  -7   2   1       92.88      105.95      7.52 o 
  -6   2   1      210.03      195.70      7.12 o 
  -5   2   1      263.68      312.49     13.55 o 
  -4   2   1      189.29      178.14     13.00 o 
  -3   2   1     2829.54     2690.67     60.08 o 
  -2   2   1      994.63     1013.46     18.55 o 
  -1   2   1    12498.45    11010.16    114.59 o 
   0   2   1     9053.23     8941.44    338.86 o 
   1   2   1     2162.53     2170.17     73.56 o 
   2   2   1     2409.50     2558.22     50.15 o 
   3   2   1     2567.06     2543.57     41.12 o 
   4   2   1     1450.08     1424.95     51.38 o 
   5   2   1     1246.90     1227.09     34.73 o 
   6   2   1     1002.41     1024.07     54.78 o 
   7   2   1      172.67      151.81     10.93 o 
   8   2   1       80.32       89.48     11.84 o 
 -10   3   1      166.90      172.53     12.69 o 
  -9   3   1      286.16      277.07     11.44 o 
  -8   3   1      436.70      467.25     29.01 o 
  -7   3   1      749.70      742.06     27.93 o 
  -6   3   1     1722.06     1695.85     70.78 o 
  -5   3   1      309.31      274.07     13.74 o 
  -4   3   1      647.94      624.63     13.04 o 
  -3   3   1      780.01      788.76     13.64 o 
  -2   3   1      622.53      649.16     23.19 o 
  -1   3   1     3309.32     3214.09    168.82 o 
   0   3   1        7.49       25.44      5.49 o 
   1   3   1       36.98       58.33      5.72 o 
   2   3   1      260.48      302.41     19.16 o 
   3   3   1      219.07      219.63      7.35 o 
   4   3   1        3.71        2.25      6.65 o 
   5   3   1       10.72       24.00      8.62 o 
   6   3   1       21.53       25.60      9.55 o 
   7   3   1       23.93       32.00      9.86 o 
 -10   4   1       88.23       87.90     11.43 o 
  -9   4   1      165.64      181.89     12.45 o 
  -8   4   1      406.89      393.01     11.27 o 
  -7   4   1     1755.98     1848.81    117.38 o 
  -6   4   1     1971.22     1997.03     65.83 o 
  -5   4   1      305.30      250.95     10.18 o 
  -4   4   1     3210.32     3191.86    115.98 o 
  -3   4   1     2283.86     1965.90     58.62 o 
  -2   4   1     3493.67     3301.02     76.07 o 
  -1   4   1    12381.49    12054.43    484.65 o 
   0   4   1     2942.25     2773.78    172.84 o 
   1   4   1     1741.77     1830.23     67.43 o 
   2   4   1     1222.30     1271.51     52.65 o 
   3   4   1      194.26      188.87      8.37 o 
   4   4   1      311.82      327.83     19.82 o 
   5   4   1      368.51      357.33      9.33 o 
   6   4   1      153.86      146.01     10.90 o 
 -10   5   1       22.64       28.49     11.41 o 
  -9   5   1       14.04       16.23      8.49 o 
  -8   5   1        4.66        8.85      8.35 o 
  -7   5   1       28.14       31.71      7.05 o 
  -6   5   1       23.54       31.72      7.17 o 
  -5   5   1        8.18        6.32      6.07 o 
  -4   5   1       56.43       55.20      6.42 o 
  -3   5   1      631.21      643.62     35.75 o 
  -2   5   1     2041.97     2039.33     71.22 o 
  -1   5   1      753.28      730.18     40.91 o 
   0   5   1     1550.81     1517.76     84.51 o 
   1   5   1      539.13      551.79     22.31 o 
   2   5   1       98.85       96.57      7.25 o 
   3   5   1      300.39      317.02     19.36 o 
   4   5   1      346.55      369.25     29.47 o 
   5   5   1      255.79      283.90     19.80 o 
   6   5   1       98.16      101.67     11.76 o 
 -10   6   1      178.97      185.12      9.41 o 
  -9   6   1      255.36      232.34      9.56 o 
  -8   6   1      491.06      482.84     23.46 o 
  -7   6   1     1230.34     1246.19     18.19 o 
  -6   6   1     1378.05     1349.38     43.45 o 
  -5   6   1      609.51      596.38     28.90 o 
  -4   6   1      725.79      777.59     32.37 o 
  -3   6   1      172.79      160.95     15.87 o 
  -2   6   1      352.77      359.02     13.68 o 
  -1   6   1      849.57      817.87     40.22 o 
   0   6   1      190.46      189.33     10.03 o 
   1   6   1      137.76      135.20     12.66 o 
   2   6   1       15.24       16.05      8.05 o 
   3   6   1        3.71        9.83      9.49 o 
   4   6   1        0.11        3.07      9.76 o 
   5   6   1        0.06        4.37     11.55 o 
 -10   7   1       50.39       48.85     11.13 o 
  -9   7   1       58.68       64.88     10.49 o 
  -8   7   1      224.99      241.05      9.90 o 
  -7   7   1      741.54      715.41     19.94 o 
  -6   7   1      354.37      353.90      9.73 o 
  -5   7   1      375.43      391.49     19.30 o 
  -4   7   1      566.27      497.70     43.10 o 
  -3   7   1      535.92      567.60     24.70 o 
  -2   7   1     1057.04     1042.33     52.44 o 
  -1   7   1     1009.43      961.72     58.27 o 
   0   7   1     1113.88     1031.70     41.54 o 
   1   7   1      523.82      499.78     48.33 o 
   2   7   1      101.78      111.82     10.24 o 
   3   7   1       66.46       80.97     11.19 o 
   4   7   1       70.84       78.49     12.69 o 
 -10   8   1       37.83       39.74     11.11 o 
  -9   8   1       41.12       37.29     10.54 o 
  -8   8   1       19.81       29.60     10.19 o 
  -7   8   1       28.24       33.45      8.18 o 
  -6   8   1       78.20       70.97      9.66 o 
  -5   8   1        0.11        0.87     10.15 o 
  -4   8   1        1.09        3.89      9.54 o 
  -3   8   1       40.88       43.07      9.55 o 
  -2   8   1      217.43      206.94     13.96 o 
  -1   8   1       49.84       56.73      8.45 o 
   0   8   1       88.77       89.99     10.01 o 
   1   8   1      120.08      129.20     16.12 o 
   2   8   1       34.38       43.75     12.57 o 
  -9   9   1      100.80       94.54     11.85 o 
  -8   9   1      228.58      256.37     36.75 o 
  -7   9   1      360.52      342.20     35.15 o 
  -6   9   1      277.75      308.01     26.74 o 
  -5   9   1      236.06      248.70     23.37 o 
  -4   9   1      191.71      199.89     13.02 o 
  -3   9   1      139.04      153.05     12.11 o 
  -2   9   1      101.79       98.78     12.62 o 
  -1   9   1       77.45       79.54     13.38 o 
   0   9   1       55.33       37.54     11.64 o 
   1   9   1       24.34       16.97     15.54 o 
  -8  10   1       29.14       35.38     15.24 o 
  -7  10   1       60.50       91.08     13.72 o 
  -6  10   1       96.29      115.42     12.64 o 
  -5  10   1      125.27      118.70     14.55 o 
  -4  10   1       71.05       98.02     12.68 o 
  -3  10   1      178.06      173.88     16.90 o 
  -2  10   1      173.03      175.80     20.30 o 
  -1  10   1       89.23      126.84     21.49 o 
   3 -11   2      113.51      120.98     15.56 o 
   4 -11   2      168.10      167.95     14.85 o 
   5 -11   2      143.27      117.29     20.04 o 
   6 -11   2       84.23       82.25     21.39 o 
   0 -10   2        0.76       24.26     19.33 o 
   1 -10   2        2.53        3.69     13.71 o 
   2 -10   2        0.48        8.60     18.54 o 
   3 -10   2       15.64       18.51     12.63 o 
   4 -10   2       77.50       83.70     15.64 o 
   5 -10   2      119.20      116.47     15.90 o 
   6 -10   2       85.68       87.72     13.80 o 
   7 -10   2       80.14       93.51     12.38 o 
   8 -10   2       91.53       99.62     12.30 o 
  -1  -9   2       73.33       61.86     17.64 o 
   0  -9   2      149.07      125.60     13.50 o 
   1  -9   2      177.19      149.09     16.32 o 
   2  -9   2      156.86      127.42     16.45 o 
   3  -9   2      297.21      304.12     16.53 o 
   4  -9   2      181.41      173.59     15.11 o 
   5  -9   2      157.61      169.66     28.52 o 
   6  -9   2       35.32       49.32     12.04 o 
   7  -9   2        2.80        7.52     10.62 o 
   8  -9   2       23.29       34.03     10.52 o 
   9  -9   2        0.99        6.33     11.25 o 
  -3  -8   2       74.07       97.53     13.55 o 
  -2  -8   2      101.56       94.36     12.78 o 
  -1  -8   2       30.26       46.41     14.85 o 
   0  -8   2      219.77      206.71     12.16 o 
   1  -8   2      434.19      396.59     16.16 o 
   2  -8   2      332.59      340.95     14.79 o 
   3  -8   2      632.30      654.83     16.64 o 
   4  -8   2      820.75      802.68    107.96 o 
   5  -8   2      787.17      781.75     74.77 o 
   6  -8   2      379.86      347.71     23.05 o 
   7  -8   2      245.61      255.51     19.18 o 
   8  -8   2      267.55      267.62     27.43 o 
   9  -8   2      173.64      159.98     11.20 o 
  -4  -7   2       44.20       48.09     16.41 o 
  -3  -7   2       14.06       29.46     11.16 o 
  -2  -7   2       88.20      114.11     10.74 o 
  -1  -7   2      113.15       98.04     15.79 o 
   0  -7   2       15.12       41.19     14.50 o 
   1  -7   2       16.32       16.69     12.76 o 
   2  -7   2        0.36        0.00     12.16 o 
   3  -7   2      143.43      143.69     10.91 o 
   4  -7   2      116.69      113.22     12.22 o 
   5  -7   2       31.79       38.25      7.94 o 
   6  -7   2      286.42      265.80     29.01 o 
   7  -7   2      274.38      291.22     16.15 o 
   8  -7   2      207.91      192.05     13.39 o 
   9  -7   2      229.99      223.96     10.73 o 
  10  -7   2       91.88      102.71     10.39 o 
  -5  -6   2      150.82      153.64     14.13 o 
  -4  -6   2      318.74      343.30     14.44 o 
  -3  -6   2      763.01      852.50     50.91 o 
  -2  -6   2      746.37      731.95     45.59 o 
  -1  -6   2      186.95      185.93     15.62 o 
   0  -6   2      437.60      408.43     11.60 o 
   1  -6   2      955.30      899.09     16.77 o 
   2  -6   2      726.57      651.80     12.71 o 
   3  -6   2     1318.17     1273.49    141.77 o 
   4  -6   2     1912.47     1763.67    143.37 o 
   5  -6   2     1005.71     1092.71     46.31 o 
   6  -6   2      255.76      229.03     12.75 o 
   7  -6   2      150.65      165.19      8.78 o 
   8  -6   2       98.66       98.62      9.16 o 
   9  -6   2       32.82       31.63      7.86 o 
  10  -6   2       15.33       20.77     11.37 o 
  -6  -5   2        8.79       16.60     12.85 o 
  -5  -5   2       12.51        9.01     12.11 o 
  -4  -5   2      165.52      192.08     12.16 o 
  -3  -5   2      490.19      508.96     31.11 o 
  -2  -5   2      207.13      194.39     10.81 o 
  -1  -5   2      415.87      472.96     32.75 o 
   0  -5   2      743.91      632.44     15.35 o 
   1  -5   2      406.49      388.92     14.21 o 
   2  -5   2     1912.47     1793.80    222.54 o 
   3  -5   2     4502.41     4211.56    238.87 o 
   4  -5   2     3288.11     2967.65    297.02 o 
   5  -5   2     1940.74     2005.12     30.52 o 
   6  -5   2     1078.13     1098.14     30.85 o 
   7  -5   2      495.16      529.33     12.26 o 
   8  -5   2      568.11      572.10     21.16 o 
   9  -5   2      368.78      308.63     11.43 o 
  10  -5   2      146.83      137.26     23.67 o 
  -7  -4   2      153.09      181.48     15.40 o 
  -6  -4   2      112.36      128.98     19.92 o 
  -5  -4   2      212.57      231.80     11.90 o 
  -4  -4   2      274.47      281.71     10.74 o 
  -3  -4   2      214.14      220.69     14.41 o 
  -2  -4   2     1434.72     1393.72     69.69 o 
  -1  -4   2      363.58      342.80     22.55 o 
   0  -4   2      193.21      185.69     13.00 o 
   1  -4   2      743.10      733.22     16.77 o 
   2  -4   2       89.93       94.13      9.70 o 
   3  -4   2        0.11        3.35      8.04 o 
   4  -4   2      146.19      154.02      9.36 o 
   5  -4   2        6.12        7.62      8.71 o 
   6  -4   2       17.55       21.81      7.20 o 
   7  -4   2       85.26       87.56      7.30 o 
   8  -4   2      144.25      147.75     14.98 o 
   9  -4   2      103.38      104.50      9.94 o 
  10  -4   2       81.96       71.82     13.59 o 
  -8  -3   2       99.21       85.25     14.98 o 
  -7  -3   2      223.85      253.66     13.67 o 
  -6  -3   2      257.48      279.04     11.75 o 
  -5  -3   2     1000.80      981.68     26.01 o 
  -4  -3   2     1935.07     2110.66     90.21 o 
  -3  -3   2     2495.09     2538.08     76.00 o 
  -2  -3   2     6304.35     6059.74    256.55 o 
  -1  -3   2     2729.61     2980.65     95.34 o 
   0  -3   2     1377.16     1168.21     18.27 o 
   1  -3   2     3430.50     3737.21    256.40 o 
   2  -3   2      911.60      904.28     24.00 o 
   3  -3   2     3279.68     3440.20     21.97 o 
   4  -3   2     5625.58     5740.82    216.95 o 
   5  -3   2     1796.36     2111.11    104.09 o 
   6  -3   2      571.33      549.03     17.65 o 
   7  -3   2      227.08      221.33     19.53 o 
   8  -3   2      183.97      184.84     25.66 o 
   9  -3   2       56.12       56.89     10.83 o 
  10  -3   2        9.38       10.91     13.56 o 
  -8  -2   2        4.89        0.00     12.55 o 
  -7  -2   2        9.39       10.18      8.94 o 
  -6  -2   2        2.16        5.70      8.29 o 
  -5  -2   2       23.76       29.85      9.01 o 
  -4  -2   2      218.69      224.63     12.12 o 
  -3  -2   2     1141.96     1154.76     35.81 o 
  -2  -2   2       14.63       18.51      6.67 o 
  -1  -2   2     1283.10     1295.89     52.95 o 
   0  -2   2      106.21       87.36     19.43 o 
   1  -2   2        2.70        2.46      9.57 o 
   2  -2   2     1013.14     1003.56     39.08 o 
   3  -2   2     2970.02     2916.56    123.41 o 
   4  -2   2     4378.29     4615.65     86.90 o 
   5  -2   2     2281.63     2413.86    136.14 o 
   6  -2   2     1011.90      969.18     40.24 o 
   7  -2   2      702.07      695.21     12.62 o 
   8  -2   2      416.29      412.01     10.15 o 
   9  -2   2      304.21      296.89     12.95 o 
  -9  -1   2      177.46      193.02     14.61 o 
  -8  -1   2      463.17      437.22     39.20 o 
  -7  -1   2      601.59      623.74     42.41 o 
  -6  -1   2      820.78      813.49     16.84 o 
  -5  -1   2     2795.23     2985.33     57.54 o 
  -4  -1   2      660.22      610.43     15.14 o 
  -3  -1   2     1710.43     1795.12     19.10 o 
  -2  -1   2     5538.27     5674.85    212.70 o 
  -1  -1   2      829.15      888.12     16.83 o 
   0  -1   2     1481.78     1741.53     36.97 o 
   1  -1   2     1041.15     1235.92     23.46 o 
   2  -1   2     1858.47     2076.92    128.64 o 
   3  -1   2      376.00      349.54     29.70 o 
   4  -1   2      277.18      313.47     12.76 o 
   5  -1   2        2.12        2.52      8.73 o 
   6  -1   2       18.53       21.25      9.31 o 
   7  -1   2       25.06       27.81      9.70 o 
   8  -1   2        0.65        1.79      8.84 o 
   9  -1   2       15.55       29.07     11.25 o 
  -9   0   2       39.68       50.09     10.96 o 
  -8   0   2      317.48      318.50     12.89 o 
  -7   0   2      259.74      260.20     18.46 o 
  -6   0   2      645.43      676.90     11.04 o 
  -5   0   2     1613.85     1721.60     13.98 o 
  -4   0   2     2153.96     2054.27     17.14 o 
  -3   0   2     5838.05     6632.22     27.53 o 
  -2   0   2     3484.09     3481.65    124.40 o 
  -1   0   2     9213.72     7847.34     58.82 o 
   0   0   2     8537.00     9755.86    114.21 o 
   1   0   2     4232.28     4529.55     56.48 o 
   2   0   2     1196.94     1176.57     28.47 o 
   3   0   2     3582.69     4003.29    183.06 o 
   4   0   2     3855.75     4101.54    185.63 o 
   5   0   2     1840.84     1990.41    122.59 o 
   6   0   2      979.41     1011.56     15.58 o 
   7   0   2      229.69      220.01      8.52 o 
   8   0   2      110.50      113.31     10.43 o 
   9   0   2       66.64       56.29     10.78 o 
 -10   1   2       74.00       70.51     10.94 o 
  -9   1   2       38.66       43.88      9.70 o 
  -8   1   2       28.08       28.36     10.25 o 
  -7   1   2       46.90       41.58      9.54 o 
  -6   1   2      118.46      117.82      8.89 o 
  -5   1   2      600.09      663.88     24.01 o 
  -4   1   2        8.71       19.66      5.55 o 
  -3   1   2      266.10      278.21      7.88 o 
  -2   1   2     2323.94     2169.99     29.05 o 
  -1   1   2     4434.79     4556.83    200.76 o 
   0   1   2      244.22      268.76     11.11 o 
   1   1   2     1077.18     1152.64     14.92 o 
   2   1   2     1015.38     1036.56     28.22 o 
   3   1   2      875.55      878.95     15.18 o 
   4   1   2      673.83      666.36     23.06 o 
   5   1   2      698.80      704.51     17.05 o 
   6   1   2      796.51      775.28     15.99 o 
   7   1   2      346.07      330.24     15.98 o 
   8   1   2      137.98      144.75     11.92 o 
 -10   2   2      104.19      109.88     12.84 o 
  -9   2   2      395.01      383.47     13.18 o 
  -8   2   2     1015.93     1001.24     50.26 o 
  -7   2   2      785.29      781.61     24.92 o 
  -6   2   2     2710.14     2663.95     85.48 o 
  -5   2   2     4035.40     4176.68    142.96 o 
  -4   2   2     4273.70     4302.63    111.60 o 
  -3   2   2     3683.90     3384.79     20.49 o 
  -2   2   2      560.92      565.46     14.50 o 
  -1   2   2      941.64      913.12     14.16 o 
   0   2   2      172.54      151.90      7.36 o 
   1   2   2     2107.42     2201.96    116.10 o 
   2   2   2      586.81      623.56     37.86 o 
   3   2   2      138.41      130.03      7.44 o 
   4   2   2      260.89      258.94      6.80 o 
   5   2   2       60.21       73.85      8.49 o 
   6   2   2        8.60        5.80      8.96 o 
   7   2   2        1.19       12.32     10.41 o 
   8   2   2        4.40       10.99     10.75 o 
 -10   3   2        3.30        6.24     11.54 o 
  -9   3   2       82.04       77.69     11.47 o 
  -8   3   2      198.11      206.46      9.58 o 
  -7   3   2      423.82      414.15     13.10 o 
  -6   3   2     1302.81     1242.31     25.53 o 
  -5   3   2      383.37      365.89      8.48 o 
  -4   3   2     1717.21     1614.44     28.21 o 
  -3   3   2     4279.90     3953.48     92.70 o 
  -2   3   2     3759.16     3417.97     77.39 o 
  -1   3   2     7787.33     7891.87    343.64 o 
   0   3   2     7272.55     7451.63    433.97 o 
   1   3   2     2149.96     2343.74    110.44 o 
   2   3   2     1540.52     1482.13     66.75 o 
   3   3   2     1728.58     1738.65     48.82 o 
   4   3   2      733.21      722.92     35.70 o 
   5   3   2      520.95      498.31     26.76 o 
   6   3   2      264.01      263.96     27.52 o 
   7   3   2       84.62       93.13     12.21 o 
 -10   4   2       68.22       69.22     10.94 o 
  -9   4   2      120.85      110.62      9.70 o 
  -8   4   2      162.56      151.92      7.58 o 
  -7   4   2      103.92      111.86      7.09 o 
  -6   4   2      271.88      262.26      9.02 o 
  -5   4   2      709.32      686.75     47.89 o 
  -4   4   2      682.55      708.93     27.92 o 
  -3   4   2       14.62        0.60      6.87 o 
  -2   4   2      128.03      154.61     12.58 o 
  -1   4   2      255.03      257.32     28.71 o 
   0   4   2     1009.59     1097.43     44.38 o 
   1   4   2        6.50       16.79      6.18 o 
   2   4   2      237.74      242.51     18.67 o 
   3   4   2       63.06       62.67      8.07 o 
   4   4   2        0.92       10.88      8.68 o 
   5   4   2      199.86      199.38     14.99 o 
   6   4   2      173.27      157.34      9.96 o 
 -10   5   2      152.63      157.64     11.33 o 
  -9   5   2      527.77      503.10     10.13 o 
  -8   5   2      700.11      715.89     28.36 o 
  -7   5   2     1403.79     1375.25     45.04 o 
  -6   5   2     1887.03     1809.29     69.72 o 
  -5   5   2     2417.40     2431.88     91.85 o 
  -4   5   2     4087.82     3743.73    156.64 o 
  -3   5   2     1090.45     1026.22     32.65 o 
  -2   5   2      812.26      814.64     23.88 o 
  -1   5   2     1169.70     1163.74     51.67 o 
   0   5   2      561.51      573.47     32.87 o 
   1   5   2      224.52      266.33     14.30 o 
   2   5   2       34.09       39.38      8.45 o 
   3   5   2       59.79       70.98      8.97 o 
   4   5   2       74.59       75.79     11.97 o 
   5   5   2       51.20       58.30     11.09 o 
 -10   6   2        0.71        0.00      8.69 o 
  -9   6   2        8.83        4.64      9.72 o 
  -8   6   2       39.65       46.44      8.59 o 
  -7   6   2       67.73       66.06      8.44 o 
  -6   6   2       38.17       34.61      8.10 o 
  -5   6   2       29.07       28.59      9.24 o 
  -4   6   2      287.42      266.01      7.17 o 
  -3   6   2     1080.38     1139.28     42.89 o 
  -2   6   2      656.03      671.64     15.65 o 
  -1   6   2     1099.99     1098.89     51.51 o 
   0   6   2     1055.26     1122.32     35.32 o 
   1   6   2      776.33      760.14     53.27 o 
   2   6   2      991.93     1032.20     79.40 o 
   3   6   2      256.95      254.76     12.75 o 
   4   6   2      107.99      111.82     11.39 o 
 -10   7   2       85.55       98.42     11.13 o 
  -9   7   2      196.58      193.13     21.82 o 
  -8   7   2      229.44      232.83      9.97 o 
  -7   7   2       78.55       86.91      8.79 o 
  -6   7   2       11.53       18.87     10.32 o 
  -5   7   2      397.16      424.80     28.27 o 
  -4   7   2      284.16      288.86      8.48 o 
  -3   7   2        0.14        0.00      6.63 o 
  -2   7   2       41.12       51.25      7.74 o 
  -1   7   2       18.42       21.64      7.01 o 
   0   7   2        8.08        2.81      6.49 o 
   1   7   2        0.63        7.61      9.45 o 
   2   7   2       44.41       52.72     10.43 o 
   3   7   2       21.63       27.55      9.51 o 
 -10   8   2       54.27       61.88     10.71 o 
  -9   8   2      165.79      175.85     10.69 o 
  -8   8   2      470.21      462.06     32.60 o 
  -7   8   2      515.61      545.92     71.51 o 
  -6   8   2      429.56      477.53     12.34 o 
  -5   8   2      448.97      440.61     36.02 o 
  -4   8   2      469.33      503.76     19.67 o 
  -3   8   2      959.11      963.48     37.06 o 
  -2   8   2      704.62      675.52     20.56 o 
  -1   8   2      302.03      307.81     18.31 o 
   0   8   2      189.73      167.10     15.67 o 
   1   8   2       72.84       61.57     13.40 o 
   2   8   2       39.62       39.65     12.66 o 
  -9   9   2        1.00       32.00     14.50 o 
  -8   9   2        0.62        0.00     12.81 o 
  -7   9   2        9.89       13.32     12.73 o 
  -6   9   2       27.76       25.61     11.95 o 
  -5   9   2        2.35        3.45     10.42 o 
  -4   9   2       25.67       43.65      8.93 o 
  -3   9   2      117.21      110.77      7.47 o 
  -2   9   2      105.51      119.73      9.38 o 
  -1   9   2      194.63      208.19     10.27 o 
   0   9   2      125.64      123.61     11.82 o 
  -8  10   2      119.86      124.02     22.59 o 
  -7  10   2       89.31       95.69     14.29 o 
  -6  10   2       70.13       89.09     11.78 o 
  -5  10   2       44.91       63.26     12.37 o 
  -4  10   2       23.22       37.36     10.57 o 
  -3  10   2       36.19       48.38     12.79 o 
  -2  10   2       18.33       19.88     14.24 o 
   3 -11   3        3.52        4.17     20.46 o 
   4 -11   3        0.37        0.00     19.36 o 
   5 -11   3        0.26        1.85     14.03 o 
   6 -11   3        0.23        0.00     15.22 o 
   0 -10   3      104.73      105.58     19.38 o 
   1 -10   3      111.90      109.09     14.34 o 
   2 -10   3      111.90      112.12     17.35 o 
   3 -10   3      136.99      147.59     13.24 o 
   4 -10   3      196.14      157.66     16.61 o 
   5 -10   3      122.27       96.43     17.14 o 
   6 -10   3       43.55       56.08     14.97 o 
   7 -10   3       92.01       93.43     13.85 o 
   8 -10   3       31.70       30.53     12.57 o 
  -2  -9   3       12.66       22.31     20.62 o 
  -1  -9   3       10.71        3.03     18.85 o 
   0  -9   3       10.81        7.62     16.30 o 
   1  -9   3       52.56       57.25     16.80 o 
   2  -9   3      152.14      153.86     12.31 o 
   3  -9   3      265.20      208.82     12.24 o 
   4  -9   3      398.56      343.06     12.84 o 
   5  -9   3      288.01      299.22     36.90 o 
   6  -9   3      213.79      190.76     13.32 o 
   7  -9   3      169.21      183.87     11.26 o 
   8  -9   3      158.29      152.53     10.90 o 
   9  -9   3      241.26      226.88     12.44 o 
  -3  -8   3      104.43      104.18     13.73 o 
  -2  -8   3      108.39      117.84     14.31 o 
  -1  -8   3      171.42      160.06     16.51 o 
   0  -8   3      322.55      298.71     16.74 o 
   1  -8   3       11.41        0.69     14.42 o 
   2  -8   3        7.39       15.27      9.94 o 
   3  -8   3       37.49       37.55      9.97 o 
   4  -8   3       17.45       27.82     11.99 o 
   5  -8   3        7.61       16.26      9.13 o 
   6  -8   3        0.85        0.95      8.94 o 
   7  -8   3       23.20       32.64      9.31 o 
   8  -8   3        5.64       11.94      9.93 o 
   9  -8   3       19.49       22.42     10.77 o 
  -4  -7   3      115.29      131.13     16.55 o 
  -3  -7   3      296.15      308.38     18.39 o 
  -2  -7   3      542.16      525.15     28.85 o 
  -1  -7   3     1207.59     1073.12     18.99 o 
   0  -7   3     1117.31     1009.89     19.04 o 
   1  -7   3      513.58      473.72     15.80 o 
   2  -7   3     1126.64     1053.80     17.56 o 
   3  -7   3      956.20      901.89    157.27 o 
   4  -7   3     1050.25     1085.82     49.61 o 
   5  -7   3     1078.78     1078.33     57.58 o 
   6  -7   3      429.50      427.85     16.78 o 
   7  -7   3      119.83      133.02      9.64 o 
   8  -7   3       85.27       71.65      9.74 o 
   9  -7   3      155.69      164.07     12.00 o 
  10  -7   3       82.10       95.79     27.28 o 
  -5  -6   3        4.91        7.76     13.36 o 
  -4  -6   3        0.03        2.10     10.37 o 
  -3  -6   3        1.24        3.57      9.40 o 
  -2  -6   3       61.38       60.58      9.68 o 
  -1  -6   3       38.41       55.37     11.79 o 
   0  -6   3       68.96       73.91     12.24 o 
   1  -6   3      386.53      393.11     14.05 o 
   2  -6   3      333.90      301.30     13.45 o 
   3  -6   3      461.32      454.26     22.36 o 
   4  -6   3      609.42      526.11     43.37 o 
   5  -6   3      782.55      748.97     33.91 o 
   6  -6   3      689.62      714.56     16.43 o 
   7  -6   3      205.64      194.15     11.05 o 
   8  -6   3      471.70      471.85     29.10 o 
   9  -6   3      283.60      279.24     18.64 o 
  10  -6   3      145.42      138.80     10.36 o 
  -6  -5   3      177.61      189.63     13.47 o 
  -5  -5   3      278.71      301.96     13.49 o 
  -4  -5   3      509.85      541.29     36.74 o 
  -3  -5   3      550.96      575.16     39.28 o 
  -2  -5   3      618.15      573.31     30.52 o 
  -1  -5   3     2834.56     2874.55    137.28 o 
   0  -5   3     1483.10     1253.04     18.27 o 
   1  -5   3      400.58      364.69     11.10 o 
   2  -5   3     1151.03     1059.15    109.77 o 
   3  -5   3       10.14       18.01      8.42 o 
   4  -5   3      179.52      175.88      9.86 o 
   5  -5   3      237.05      247.46     18.67 o 
   6  -5   3       33.73       37.09      9.49 o 
   7  -5   3        5.15        1.23     10.24 o 
   8  -5   3        4.96       25.77     10.40 o 
   9  -5   3        0.09        8.22     12.75 o 
  10  -5   3        0.75       16.64     13.08 o 
  -7  -4   3       28.36       47.76     13.92 o 
  -6  -4   3       32.17       33.47     11.25 o 
  -5  -4   3       79.87       84.03     11.95 o 
  -4  -4   3      692.20      706.38     36.09 o 
  -3  -4   3     1054.98      987.39     52.33 o 
  -2  -4   3     2141.62     2186.84     84.05 o 
  -1  -4   3     3366.92     3321.67    131.40 o 
   0  -4   3     1858.01     1785.33     21.99 o 
   2  -4   3     5018.75     5453.42    251.14 o 
   3  -4   3     3129.65     3281.92    155.28 o 
   4  -4   3     1855.92     2041.26     89.00 o 
   5  -4   3     2157.37     2229.01     78.87 o 
   6  -4   3      554.13      545.51     16.53 o 
   7  -4   3      126.78      140.00     10.26 o 
   8  -4   3      444.78      409.87     33.91 o 
   9  -4   3      188.76      198.42     12.12 o 
  10  -4   3       92.15       96.61     14.82 o 
  -8  -3   3       37.05       49.16     13.67 o 
  -7  -3   3       36.93       41.32     10.71 o 
  -6  -3   3       70.45       68.82     11.19 o 
  -5  -3   3      115.60      126.65      8.71 o 
  -4  -3   3      145.98      145.86      8.66 o 
  -3  -3   3      220.88      217.55      8.07 o 
  -2  -3   3      383.54      424.20     12.85 o 
  -1  -3   3     1283.91     1266.83     69.13 o 
   0  -3   3      326.41      368.97     17.80 o 
   1  -3   3      631.45      668.31     22.48 o 
   2  -3   3      569.91      601.67     25.24 o 
   3  -3   3      217.91      238.02     10.35 o 
   4  -3   3      693.08      654.44     10.18 o 
   5  -3   3     1659.96     1653.15     26.70 o 
   6  -3   3      625.20      679.05     32.39 o 
   7  -3   3      561.76      526.68     30.39 o 
   8  -3   3      488.93      471.41     22.51 o 
   9  -3   3      204.20      232.43     10.54 o 
  10  -3   3      170.60      173.15     14.29 o 
  -8  -2   3      270.46      302.39     24.06 o 
  -7  -2   3      433.93      451.80     28.23 o 
  -6  -2   3      345.46      364.76     11.38 o 
  -5  -2   3     1546.89     1604.50     13.16 o 
  -4  -2   3     3149.32     3217.38    133.67 o 
  -3  -2   3      711.91      688.69     29.88 o 
  -2  -2   3     3216.62     2963.97    118.29 o 
  -1  -2   3     7013.12     6590.68     53.82 o 
   0  -2   3     1290.65     1384.18     30.93 o 
   1  -2   3      741.06      728.00     22.64 o 
   2  -2   3     1386.11     1445.36     15.20 o 
   3  -2   3      671.93      695.21     40.19 o 
   4  -2   3      774.75      859.50     26.65 o 
   5  -2   3     1265.32     1367.16     55.68 o 
   6  -2   3       42.28       45.53      6.70 o 
   7  -2   3       16.59       19.61      7.15 o 
   8  -2   3       45.78       41.64     10.68 o 
   9  -2   3       37.66       40.96     12.68 o 
  -9  -1   3        0.88        0.00     13.71 o 
  -8  -1   3       12.30       11.40     11.80 o 
  -7  -1   3       25.99       36.94      8.61 o 
  -6  -1   3        4.52       14.80      9.51 o 
  -5  -1   3      448.68      435.32     11.39 o 
  -4  -1   3     2060.32     2245.26     42.49 o 
  -3  -1   3     1618.30     1558.07     55.90 o 
  -2  -1   3     4831.05     4652.68     85.28 o 
  -1  -1   3      258.75      268.49     15.35 o 
   0  -1   3     1011.38     1099.92     16.27 o 
   2  -1   3    15960.92    17088.35    489.87 o 
   3  -1   3     2358.38     2537.32     74.98 o 
   4  -1   3     3665.68     3985.58    119.74 o 
   5  -1   3     1930.36     2001.91     22.73 o 
   6  -1   3      589.93      579.15      9.92 o 
   7  -1   3      508.68      467.89     29.60 o 
   8  -1   3      231.40      219.77     11.48 o 
   9  -1   3       75.21       86.54     11.41 o 
  -9   0   3      176.85      187.17     10.78 o 
  -8   0   3      254.97      291.90     11.67 o 
  -7   0   3        1.20        3.91      6.94 o 
  -6   0   3        9.76       11.61      8.66 o 
  -5   0   3      931.16      976.44     13.62 o 
  -4   0   3      683.24      702.91     39.01 o 
  -3   0   3      972.75     1076.44     14.28 o 
  -2   0   3     1196.93     1094.41     53.13 o 
   0   0   3     4043.35     4460.56     39.21 o 
   1   0   3       22.24       29.10      8.51 o 
   2   0   3        4.28       14.28      8.18 o 
   3   0   3      250.13      275.71      9.99 o 
   4   0   3      334.66      325.42     13.65 o 
   5   0   3       30.31       56.05      9.08 o 
   6   0   3      185.83      209.78     10.27 o 
   7   0   3      461.65      470.56     45.59 o 
   8   0   3      163.42      150.03      9.77 o 
 -10   1   3       78.28       80.08     13.90 o 
  -9   1   3      407.96      380.92     10.72 o 
  -8   1   3     1034.23     1030.57     27.32 o 
  -7   1   3      862.25      863.17     11.60 o 
  -6   1   3     1057.80     1159.61     25.53 o 
  -5   1   3     2727.00     2791.25     16.77 o 
  -4   1   3     5834.68     6148.30    189.67 o 
  -3   1   3    11771.43    11075.00    132.44 o 
  -2   1   3    12566.30    10901.88    423.64 o 
   0   1   3      243.02      256.91      9.09 o 
   1   1   3     4818.77     4988.81     25.04 o 
   2   1   3     3284.33     3497.72     90.70 o 
   3   1   3     1104.17     1192.74     78.91 o 
   4   1   3      715.22      758.96     10.97 o 
   5   1   3      337.77      330.41     24.67 o 
   6   1   3       54.97       68.55     10.84 o 
   7   1   3       32.21       27.38     10.49 o 
   8   1   3       36.63       56.67     18.07 o 
 -10   2   3       16.20       23.40     10.36 o 
  -9   2   3       35.83       43.14     10.97 o 
  -8   2   3       35.50       43.26      9.99 o 
  -7   2   3       91.93       94.32     14.03 o 
  -6   2   3      113.94      128.76      6.64 o 
  -5   2   3      249.58      214.97      7.28 o 
  -4   2   3      368.70      352.47     19.91 o 
  -3   2   3      318.73      325.67      6.62 o 
  -2   2   3     2773.90     2435.94     15.42 o 
  -1   2   3        4.69        8.36      5.55 o 
   0   2   3      502.03      444.01     20.40 o 
   1   2   3     5816.77     5963.59    350.27 o 
   2   2   3     2166.49     2294.57    101.71 o 
   3   2   3     3054.71     3196.81    100.20 o 
   4   2   3     2026.25     1994.53     97.60 o 
   5   2   3      507.76      474.82     18.12 o 
   6   2   3      337.76      348.59     25.91 o 
   7   2   3      184.43      184.08     11.45 o 
 -10   3   3      133.38      147.66     11.68 o 
  -9   3   3      477.13      455.35     16.14 o 
  -8   3   3      570.16      572.85     20.66 o 
  -7   3   3      411.04      411.71      9.37 o 
  -6   3   3      507.18      508.57     13.93 o 
  -5   3   3      193.55      176.95      6.20 o 
  -4   3   3     1347.66     1208.97     29.00 o 
  -3   3   3     1205.34     1250.17     11.51 o 
  -2   3   3     2140.38     1926.66     12.32 o 
  -1   3   3     3537.05     3549.25    128.32 o 
   0   3   3      219.81      227.40     10.34 o 
   1   3   3       26.34       35.83      6.81 o 
   2   3   3      123.30      121.17      7.24 o 
   3   3   3       40.18       40.25      7.42 o 
   4   3   3        6.66        3.51      8.19 o 
   5   3   3        3.75        3.87      8.84 o 
   6   3   3       65.85       62.57      9.45 o 
   7   3   3       74.25       68.25     12.35 o 
 -10   4   3      102.90      101.68     10.83 o 
  -9   4   3      499.53      519.90     38.37 o 
  -8   4   3      487.07      498.02     19.49 o 
  -7   4   3     1003.72     1002.91     43.56 o 
  -6   4   3     1459.50     1426.24     38.40 o 
  -5   4   3     1736.94     1803.50     75.79 o 
  -4   4   3     3048.01     2813.95     91.87 o 
  -3   4   3     3987.64     3681.13     98.82 o 
  -2   4   3     3553.06     3298.71    168.67 o 
  -1   4   3      268.32      236.53     34.25 o 
   0   4   3      508.31      512.53     21.77 o 
   1   4   3     1876.80     1944.52    102.07 o 
   2   4   3      724.89      714.39     55.63 o 
   3   4   3      293.24      293.16     13.74 o 
   4   4   3      333.89      314.37      9.04 o 
   5   4   3      206.71      230.55     11.32 o 
   6   4   3       61.47       77.76      9.06 o 
 -10   5   3       51.26       49.03      9.74 o 
  -9   5   3       93.64       90.91      9.77 o 
  -8   5   3       33.62       37.30      8.67 o 
  -7   5   3        2.54        9.00      7.80 o 
  -6   5   3        3.20       10.14      6.35 o 
  -5   5   3       62.88       75.36      6.61 o 
  -4   5   3       14.13       24.23      6.30 o 
  -3   5   3     1163.39     1113.47     39.52 o 
  -2   5   3      292.27      287.91     16.44 o 
  -1   5   3      225.39      225.42     18.92 o 
   0   5   3      413.76      441.83     20.13 o 
   1   5   3      267.16      260.64      8.47 o 
   2   5   3      558.16      620.85     32.81 o 
   3   5   3      831.67      898.01     44.36 o 
   4   5   3      375.58      413.66     32.57 o 
   5   5   3      106.35      100.84     10.92 o 
 -10   6   3      143.84      148.25     10.20 o 
  -9   6   3      450.64      457.17     21.02 o 
  -8   6   3      434.33      441.37      9.79 o 
  -7   6   3      581.70      573.31     25.44 o 
  -6   6   3      280.58      262.86     17.39 o 
  -5   6   3      268.22      276.89     17.19 o 
  -4   6   3      494.19      481.39      8.89 o 
  -3   6   3      628.07      681.02     25.54 o 
  -2   6   3      617.41      635.13     52.66 o 
  -1   6   3       61.42       54.58      7.72 o 
   0   6   3      132.12      145.99      7.53 o 
   1   6   3      456.63      459.77     16.73 o 
   2   6   3      118.54      123.99     11.43 o 
   3   6   3        4.26        5.80     10.45 o 
   4   6   3        4.11        1.70     11.19 o 
 -10   7   3       42.11       47.11     11.54 o 
  -9   7   3       79.60       81.52     10.14 o 
  -8   7   3      287.18      286.23     14.33 o 
  -7   7   3     1095.12     1126.74     79.33 o 
  -6   7   3      901.03      944.45     37.15 o 
  -5   7   3      361.58      320.65     16.98 o 
  -4   7   3      807.00      791.14     46.59 o 
  -3   7   3      873.98      906.48     38.27 o 
  -2   7   3      762.98      751.74     27.28 o 
  -1   7   3      795.84      773.42     55.05 o 
   0   7   3      223.37      230.95     17.49 o 
   1   7   3      171.02      183.28     15.74 o 
   2   7   3      151.50      148.16     10.78 o 
   3   7   3       94.45      101.06     11.51 o 
  -9   8   3       51.17       60.39     10.81 o 
  -8   8   3       70.93       92.17     14.08 o 
  -7   8   3       32.42       31.55     11.63 o 
  -6   8   3       17.31       18.70     11.24 o 
  -5   8   3       42.89       47.62      7.91 o 
  -4   8   3        0.01        3.29      7.27 o 
  -3   8   3        1.42        7.58      7.92 o 
  -2   8   3        6.20        9.04      7.15 o 
  -1   8   3      108.83      103.24     10.17 o 
   0   8   3       35.97       42.04     10.41 o 
   1   8   3       14.40       16.73     11.58 o 
  -9   9   3      137.81      157.12     14.92 o 
  -8   9   3      214.21      213.23     29.72 o 
  -7   9   3      343.49      361.58     14.92 o 
  -6   9   3      318.10      359.12     13.91 o 
  -5   9   3      188.47      204.84     17.05 o 
  -4   9   3      122.66      140.85      9.00 o 
  -3   9   3       98.66      105.87      8.11 o 
  -2   9   3       80.17       85.85      9.11 o 
  -1   9   3       29.38       34.85     10.61 o 
   0   9   3       22.55       33.27     12.77 o 
  -7  10   3      139.52      165.83     22.60 o 
  -6  10   3      100.25      118.58     12.50 o 
  -5  10   3       60.70       65.08     11.91 o 
  -4  10   3      121.06      133.16     10.55 o 
  -3  10   3       77.94       85.59      9.38 o 
   3 -11   4       88.79      103.00     15.61 o 
   4 -11   4      116.38       99.62     14.45 o 
   5 -11   4       60.52       59.07     19.65 o 
   6 -11   4       76.10       76.10     21.15 o 
   0 -10   4        1.61        7.25     21.15 o 
   1 -10   4        0.09        0.00     18.93 o 
   2 -10   4       21.24       24.95     12.82 o 
   3 -10   4       16.66       19.30     15.82 o 
   4 -10   4       51.04       31.88     12.66 o 
   5 -10   4      100.73       98.17     17.32 o 
   6 -10   4       66.27       70.93     14.58 o 
   7 -10   4       56.90       75.48     12.88 o 
   8 -10   4       72.70       74.21     11.73 o 
  -2  -9   4       58.90       68.64     20.28 o 
  -1  -9   4      102.22       93.85     18.93 o 
   0  -9   4      308.95      298.61     18.93 o 
   1  -9   4      297.77      277.96     17.67 o 
   2  -9   4      100.87      117.42     15.08 o 
   3  -9   4      156.53      135.33     11.52 o 
   4  -9   4      243.97      225.59     15.45 o 
   5  -9   4       74.71       78.44     13.84 o 
   6  -9   4       97.46       92.23     11.10 o 
   7  -9   4       54.70       51.42     10.96 o 
   8  -9   4        9.20       15.54     11.52 o 
   9  -9   4       52.97       46.77     11.67 o 
  -3  -8   4       98.74      102.24     13.52 o 
  -2  -8   4       90.44       61.39     16.16 o 
  -1  -8   4      115.65       88.92     12.26 o 
   0  -8   4      548.58      507.56     17.88 o 
   1  -8   4     1123.76      967.36     14.85 o 
   2  -8   4      709.86      676.32     16.51 o 
   3  -8   4      481.85      396.65     14.98 o 
   4  -8   4      493.83      461.63     71.84 o 
   5  -8   4      281.12      302.47     16.13 o 
   6  -8   4      316.58      294.07     18.38 o 
   7  -8   4      161.44      166.68     10.42 o 
   8  -8   4       95.17       99.32     11.31 o 
   9  -8   4      119.35      106.60     10.99 o 
  -4  -7   4       46.50       52.59     11.86 o 
  -3  -7   4       80.90       95.90     11.69 o 
  -2  -7   4       36.22       43.59     11.57 o 
  -1  -7   4      139.36      125.07     14.69 o 
   0  -7   4      429.11      383.41     12.55 o 
   1  -7   4      138.87      127.81     10.65 o 
   2  -7   4       34.02       27.69      9.26 o 
   3  -7   4       77.00       67.19     11.69 o 
   4  -7   4        5.34        7.33      8.62 o 
   5  -7   4       63.06       61.11      8.56 o 
   6  -7   4       63.69       65.60     10.85 o 
   7  -7   4      168.29      188.94     12.99 o 
   8  -7   4      373.00      409.92     20.48 o 
   9  -7   4       76.72       76.61     10.84 o 
  -5  -6   4      112.38      122.48     14.00 o 
  -4  -6   4      440.18      446.66     26.60 o 
  -3  -6   4     1026.63     1052.32     65.25 o 
  -2  -6   4      305.78      287.02     27.06 o 
  -1  -6   4      240.77      241.99     23.52 o 
   0  -6   4     1021.66      937.66     16.93 o 
   1  -6   4     1510.91     1254.91     15.53 o 
   2  -6   4     1095.01      979.25     16.74 o 
   3  -6   4     1207.66     1258.09     81.67 o 
   4  -6   4      545.49      589.59     37.33 o 
   5  -6   4      155.11      166.17     10.24 o 
   6  -6   4      383.51      383.12     12.41 o 
   7  -6   4       70.01       71.77     10.76 o 
   8  -6   4       57.99       54.76     11.05 o 
   9  -6   4       95.03       91.50     12.59 o 
  10  -6   4       13.00       21.17     11.67 o 
  -6  -5   4       11.73       20.74     12.29 o 
  -5  -5   4       15.90       22.11     12.18 o 
  -4  -5   4       46.86       64.08      9.35 o 
  -3  -5   4      212.52      205.78     14.16 o 
  -2  -5   4      674.37      645.66     31.15 o 
  -1  -5   4      287.41      261.39     22.74 o 
   0  -5   4      581.21      571.24     15.19 o 
   2  -5   4     4294.81     4871.74    305.96 o 
   3  -5   4     4620.96     4968.86    323.19 o 
   4  -5   4     1104.20     1185.83     45.87 o 
   5  -5   4     1503.28     1522.15     79.95 o 
   6  -5   4      235.53      227.54      8.17 o 
   7  -5   4      221.76      217.46     13.54 o 
   8  -5   4      608.69      614.67     16.59 o 
   9  -5   4      163.29      155.56     12.68 o 
  10  -5   4      134.89      146.57     30.29 o 
  -7  -4   4      161.36      175.55     14.14 o 
  -6  -4   4      113.14      145.80     12.04 o 
  -5  -4   4       29.00       33.88     10.42 o 
  -4  -4   4      652.40      643.51     32.88 o 
  -3  -4   4      548.07      550.91     20.51 o 
  -2  -4   4      635.20      638.03     33.08 o 
  -1  -4   4     2214.59     2143.07    123.80 o 
   0  -4   4      541.54      583.66     38.24 o 
   1  -4   4      643.70      689.48     24.66 o 
   2  -4   4        2.21        1.14      9.68 o 
   3  -4   4       64.13       68.59      8.86 o 
   4  -4   4      103.40      110.84      9.08 o 
   5  -4   4       41.47       46.87      9.13 o 
   6  -4   4       11.59       13.30      7.65 o 
   7  -4   4      352.67      337.25      9.56 o 
   8  -4   4      194.70      175.18      9.91 o 
   9  -4   4       36.37       32.71     13.00 o 
  -8  -3   4      132.09      152.19     14.18 o 
  -7  -3   4      110.77      128.63     10.91 o 
  -6  -3   4      101.53      102.36     11.25 o 
  -5  -3   4      759.02      749.38     12.28 o 
  -4  -3   4     2067.35     2199.04     85.55 o 
  -3  -3   4     3095.69     3050.77     72.06 o 
  -2  -3   4     3596.38     3218.25    121.08 o 
  -1  -3   4     1319.91     1229.63     24.02 o 
   0  -3   4     1781.74     1997.63     33.70 o 
   1  -3   4     3341.17     3497.74     27.45 o 
   2  -3   4     5391.54     6063.67    135.37 o 
   3  -3   4     3139.41     3273.56    127.81 o 
   4  -3   4     1807.89     1779.37     16.44 o 
   5  -3   4     2274.55     2361.15    111.67 o 
   6  -3   4      154.58      143.72      9.71 o 
   7  -3   4      135.16      128.33     10.01 o 
   8  -3   4      210.98      193.60      9.45 o 
   9  -3   4       50.81       62.85     12.06 o 
  -8  -2   4       13.80        9.21     13.00 o 
  -7  -2   4      116.42      115.58     21.23 o 
  -6  -2   4       53.93       56.58     15.53 o 
  -5  -2   4        4.30        4.61      8.50 o 
  -4  -2   4      120.76      148.04      7.22 o 
  -3  -2   4     2278.32     2350.62     94.97 o 
  -2  -2   4     1020.07     1125.74     24.34 o 
  -1  -2   4      147.35      140.79     12.42 o 
   0  -2   4       78.01       71.59     11.97 o 
   1  -2   4      101.55       94.71      8.56 o 
   2  -2   4    13178.68    14258.23    292.43 o 
   3  -2   4     4223.00     4464.22     21.47 o 
   4  -2   4     1460.63     1525.13     50.88 o 
   5  -2   4     1041.44      956.71     52.99 o 
   6  -2   4      148.52      135.12      8.26 o 
   7  -2   4      656.82      652.62     30.52 o 
   8  -2   4      343.08      325.63     11.39 o 
   9  -2   4       89.17       87.78     13.11 o 
  -9  -1   4      185.03      174.81     13.66 o 
  -8  -1   4      545.76      570.37     49.57 o 
  -7  -1   4      395.89      399.51     10.29 o 
  -6  -1   4        4.73        7.36      7.82 o 
  -5  -1   4      881.84      920.13     11.97 o 
  -4  -1   4     2155.25     2218.22     15.79 o 
  -3  -1   4     3230.36     3303.31     52.44 o 
  -2  -1   4     6955.03     6633.68    212.83 o 
   0  -1   4     5006.64     5445.90    126.61 o 
   1  -1   4     6707.60     7259.70    430.60 o 
   2  -1   4     1735.87     2035.11    112.37 o 
   3  -1   4      326.94      388.41     10.40 o 
   4  -1   4       59.23       65.78      9.15 o 
   5  -1   4       85.45       66.70     12.17 o 
   6  -1   4       33.13       33.02      9.95 o 
   7  -1   4       46.58       52.27      8.69 o 
   8  -1   4       49.66       49.68      8.75 o 
   9  -1   4       43.12       32.16     11.99 o 
  -9   0   4       68.81       67.45     12.84 o 
  -8   0   4      506.14      512.48     12.36 o 
  -7   0   4      324.24      304.34      9.10 o 
  -6   0   4      190.45      185.46     12.31 o 
  -5   0   4     2110.60     1920.73     46.75 o 
  -4   0   4     2257.27     2450.96     58.80 o 
  -3   0   4     5680.85     5654.01    300.03 o 
  -2   0   4    15971.65    13382.01     55.90 o 
   0   0   4        4.92       14.51      8.09 o 
   1   0   4      861.40      856.67     30.79 o 
   2   0   4     5701.83     6668.97    398.20 o 
   3   0   4     2188.20     2370.91     53.16 o 
   4   0   4     2062.69     2109.58    123.13 o 
   5   0   4      577.76      609.82     29.47 o 
   6   0   4       81.85       89.01     10.04 o 
   7   0   4      264.44      249.33     10.04 o 
   8   0   4      131.10      122.80      8.93 o 
 -10   1   4       49.61       66.74     13.97 o 
  -9   1   4       92.75       89.11     18.71 o 
  -8   1   4      482.43      473.08      9.04 o 
  -7   1   4      341.55      331.21     28.32 o 
  -6   1   4       11.91       28.34      8.74 o 
  -5   1   4       40.99       36.07      7.19 o 
  -4   1   4       40.68       55.46      6.07 o 
  -3   1   4       14.32       26.79      5.91 o 
  -2   1   4      189.79      182.85     10.03 o 
  -1   1   4       64.27       83.80     12.68 o 
   0   1   4       89.58       93.37      8.87 o 
   1   1   4      803.03      927.02     31.83 o 
   2   1   4      630.57      736.40     11.91 o 
   3   1   4     1728.47     1762.40     77.14 o 
   4   1   4     1215.81     1214.01     48.33 o 
   5   1   4      398.80      417.81     11.00 o 
   6   1   4      432.44      417.44     28.20 o 
   7   1   4      268.40      283.99     25.47 o 
   8   1   4      122.29      113.06     12.08 o 
 -10   2   4      144.93      155.53     12.81 o 
  -9   2   4      332.44      341.94     12.53 o 
  -8   2   4     1081.90     1021.38     46.61 o 
  -7   2   4      279.12      289.01     10.75 o 
  -6   2   4      490.00      499.64      9.92 o 
  -5   2   4     2786.65     2645.91     73.91 o 
  -4   2   4      683.83      616.95     10.91 o 
  -3   2   4     2846.03     2621.07     38.50 o 
  -2   2   4     7018.98     6502.98     39.34 o 
  -1   2   4      655.80      662.92     17.56 o 
   0   2   4     1234.46     1272.98     69.29 o 
   1   2   4     2300.24     2427.71    126.00 o 
   2   2   4     1082.23     1168.80     32.28 o 
   3   2   4      361.93      361.77     11.35 o 
   4   2   4      270.20      247.57     10.71 o 
   5   2   4       17.28       22.50      7.50 o 
   6   2   4        6.82       13.80      9.82 o 
   7   2   4        0.99        6.55     10.96 o 
 -10   3   4        8.94        1.81     11.99 o 
  -9   3   4       79.54       78.68     11.04 o 
  -8   3   4      180.70      163.35      8.67 o 
  -7   3   4       90.77       93.30      9.80 o 
  -6   3   4      709.87      762.47     19.70 o 
  -5   3   4     2305.15     2168.85     53.66 o 
  -4   3   4     1023.83     1041.37     11.86 o 
  -3   3   4     4309.56     3954.06    102.48 o 
  -2   3   4     4426.81     4387.23     21.53 o 
  -1   3   4      991.28      970.00     62.13 o 
   0   3   4     3020.79     3122.86    202.59 o 
   1   3   4     1685.19     1694.62     26.49 o 
   2   3   4     1301.00     1378.13     22.45 o 
   3   3   4     1746.67     1751.86     28.82 o 
   4   3   4      458.13      447.83     12.21 o 
   5   3   4      157.13      169.44      9.70 o 
   6   3   4      164.90      141.99     10.14 o 
 -10   4   4      118.20      126.75     10.85 o 
  -9   4   4      265.29      282.03     12.20 o 
  -8   4   4      337.74      348.39     16.70 o 
  -7   4   4       59.37       55.28      7.78 o 
  -6   4   4       13.37       17.11      7.46 o 
  -5   4   4      286.00      298.24      9.07 o 
  -4   4   4      373.24      318.29      8.14 o 
  -3   4   4      127.86      147.63      6.69 o 
  -2   4   4       34.73       29.80      6.22 o 
  -1   4   4      133.18      129.67      6.88 o 
   0   4   4      156.20      155.98      7.56 o 
   1   4   4        5.40       10.26      6.50 o 
   2   4   4       53.07       56.95      8.16 o 
   3   4   4      124.11      110.71      7.16 o 
   4   4   4       52.42       57.51      8.77 o 
   5   4   4      129.64      117.05     11.08 o 
   6   4   4      117.22      108.24     15.63 o 
 -10   5   4      145.19      145.61     10.34 o 
  -9   5   4      409.18      410.93     14.89 o 
  -8   5   4      685.58      633.12      9.43 o 
  -7   5   4      400.28      396.48     18.15 o 
  -6   5   4      966.17      979.43     41.20 o 
  -5   5   4     2243.85     2154.11     41.27 o 
  -4   5   4     1482.37     1495.33     21.98 o 
  -3   5   4     2469.72     2486.10     99.29 o 
  -2   5   4     1696.34     1680.70     95.05 o 
  -1   5   4      505.61      471.12     29.36 o 
   0   5   4      617.55      667.96     63.94 o 
   1   5   4      446.45      435.59     27.37 o 
   2   5   4      475.53      533.83     29.98 o 
   3   5   4      287.30      278.93     10.43 o 
   4   5   4       63.00       59.83     10.90 o 
   5   5   4        7.86       11.89     11.82 o 
 -10   6   4        0.39        3.54     11.11 o 
  -9   6   4       11.13       13.51     10.16 o 
  -8   6   4        6.74       14.06      9.07 o 
  -7   6   4      108.90      111.87      8.48 o 
  -6   6   4      742.91      777.06     31.70 o 
  -5   6   4      357.92      326.25      8.15 o 
  -4   6   4      315.45      318.63      7.81 o 
  -3   6   4      751.22      761.30     32.48 o 
  -2   6   4      307.12      285.01     25.57 o 
  -1   6   4      371.78      364.34     16.69 o 
   0   6   4      505.84      497.91     61.01 o 
   1   6   4      305.66      315.73     20.56 o 
   2   6   4      324.28      354.21     12.64 o 
   3   6   4      206.32      197.17     10.77 o 
   4   6   4       63.40       79.25     11.13 o 
 -10   7   4      142.46      151.83     19.80 o 
  -9   7   4      219.02      235.58     20.96 o 
  -8   7   4      332.02      355.66     12.92 o 
  -7   7   4       81.91      107.78     25.67 o 
  -6   7   4       80.61       73.45      8.98 o 
  -5   7   4      434.63      454.78     15.10 o 
  -4   7   4      154.90      165.93     12.63 o 
  -3   7   4      209.02      215.45     11.50 o 
  -2   7   4      150.22      163.36      8.86 o 
  -1   7   4       11.44        4.05      8.67 o 
   0   7   4        6.70       19.07     11.15 o 
   1   7   4        0.77        6.93     12.56 o 
   2   7   4        7.39        9.49     10.18 o 
  -9   8   4      152.56      174.29     23.68 o 
  -8   8   4      139.21      153.15     13.47 o 
  -7   8   4      256.01      283.13     20.29 o 
  -6   8   4      418.75      467.17     59.33 o 
  -5   8   4      404.97      426.75     23.76 o 
  -4   8   4      516.39      547.30     28.21 o 
  -3   8   4      481.22      494.15     21.04 o 
  -2   8   4      268.87      262.55     13.87 o 
  -1   8   4      124.45      130.22     24.68 o 
   0   8   4       78.81       83.18     13.31 o 
   1   8   4       56.90       69.82     14.75 o 
  -8   9   4        4.88        8.65     14.08 o 
  -7   9   4       27.79       33.24     11.49 o 
  -6   9   4       31.32       38.32      9.40 o 
  -5   9   4       33.82       41.90      9.06 o 
  -4   9   4      109.26      119.21      9.12 o 
  -3   9   4       34.60       49.35      9.18 o 
  -2   9   4       66.36       77.16      8.70 o 
  -1   9   4      113.63      107.89     37.11 o 
  -6  10   4       45.05       49.72     10.60 o 
  -5  10   4       67.30       83.39     12.78 o 
  -4  10   4       39.74       48.73      9.01 o 
   3 -11   5       18.23       20.70     21.49 o 
   4 -11   5       11.39       15.82     19.96 o 
   5 -11   5        1.21        6.49     14.19 o 
   0 -10   5       95.35      108.98     21.25 o 
   1 -10   5      120.38      118.50     19.28 o 
   2 -10   5      138.06      165.20     17.30 o 
   3 -10   5      187.56      197.56     17.72 o 
   4 -10   5      180.67      181.32     17.67 o 
   5 -10   5      157.82      132.08     13.11 o 
   6 -10   5      279.87      273.95     44.83 o 
   7 -10   5      103.12      110.86     12.10 o 
  -2  -9   5        5.83       20.41     19.96 o 
  -1  -9   5       25.08       42.96     19.01 o 
   0  -9   5        7.10       24.00     17.69 o 
   1  -9   5      127.57      107.93     16.06 o 
   2  -9   5      264.36      285.84     16.48 o 
   3  -9   5      129.85      107.09     11.10 o 
   4  -9   5       64.68       52.71     11.15 o 
   5  -9   5       89.40      107.08     11.86 o 
   6  -9   5      256.73      244.92     17.40 o 
   7  -9   5      188.31      182.97     10.48 o 
   8  -9   5      112.27      100.39     11.35 o 
  -3  -8   5      142.56      158.39     19.50 o 
  -2  -8   5       48.25       42.93     18.06 o 
  -1  -8   5      147.67      140.21     16.72 o 
   0  -8   5      357.49      316.17     12.84 o 
   1  -8   5       90.90      103.42     15.00 o 
   2  -8   5       54.91       50.00     14.32 o 
   3  -8   5      156.09      141.23     10.84 o 
   4  -8   5       13.02       11.52     10.02 o 
   5  -8   5       13.26       14.67      9.46 o 
   6  -8   5      129.71      128.31      9.54 o 
   7  -8   5        8.03        6.87      9.59 o 
   8  -8   5       56.46       51.28     10.44 o 
   9  -8   5       17.13       11.42     10.83 o 
  -4  -7   5      145.11      156.69     12.70 o 
  -3  -7   5      186.45      194.35     12.32 o 
  -2  -7   5      420.99      424.24     50.00 o 
  -1  -7   5      497.67      477.76     17.61 o 
   0  -7   5      205.24      196.08     14.74 o 
   1  -7   5      600.22      466.66     12.58 o 
   2  -7   5      796.48      711.84     13.34 o 
   3  -7   5      940.41      780.24     82.70 o 
   4  -7   5      446.20      464.34     36.69 o 
   5  -7   5      508.09      496.29     19.94 o 
   6  -7   5      960.95     1030.49     88.28 o 
   7  -7   5      343.16      353.48     28.45 o 
   8  -7   5      205.39      223.63     19.42 o 
   9  -7   5      141.57      118.56     11.70 o 
  -5  -6   5        3.86        9.44     14.40 o 
  -4  -6   5       14.14       14.18     10.75 o 
  -3  -6   5        1.43        7.42      9.40 o 
  -2  -6   5      199.12      197.48     18.09 o 
  -1  -6   5        8.97       24.82     10.55 o 
   0  -6   5       35.27       30.85     12.68 o 
   1  -6   5      792.63      716.74     16.22 o 
   2  -6   5      489.82      500.73     29.67 o 
   3  -6   5      241.87      263.28     17.22 o 
   4  -6   5      657.69      702.25     53.82 o 
   5  -6   5      413.83      416.47     12.08 o 
   6  -6   5      102.01      107.66     19.28 o 
   7  -6   5      400.00      403.35     28.89 o 
   8  -6   5      263.06      252.66     11.99 o 
   9  -6   5      130.73      131.25     11.35 o 
  -6  -5   5      331.94      362.36     14.67 o 
  -5  -5   5      186.64      203.86     14.08 o 
  -4  -5   5      431.89      435.93     27.60 o 
  -3  -5   5      506.62      479.79     28.67 o 
  -2  -5   5      411.23      381.06     21.68 o 
  -1  -5   5     1564.49     1449.87    149.13 o 
   0  -5   5     1820.68     1943.42     97.59 o 
   1  -5   5      668.78      607.26     60.81 o 
   2  -5   5      513.37      558.87     23.34 o 
   3  -5   5     1260.13     1325.71     65.61 o 
   4  -5   5       49.43       55.90      9.47 o 
   5  -5   5      298.78      305.29      9.28 o 
   6  -5   5      581.12      574.74     28.45 o 
   7  -5   5        2.37        4.29     10.30 o 
   8  -5   5        0.08       12.12     11.17 o 
   9  -5   5        0.66        0.00     12.68 o 
  -7  -4   5       15.84       15.36     12.55 o 
  -6  -4   5       63.35       70.70     11.24 o 
  -5  -4   5      241.12      253.71     11.71 o 
  -4  -4   5      484.63      466.91     27.83 o 
  -3  -4   5     1359.86     1328.49     39.21 o 
  -2  -4   5     1652.49     1624.39     83.83 o 
  -1  -4   5     1802.17     1825.20     29.59 o 
   0  -4   5     3116.29     3057.22    323.02 o 
   1  -4   5     3222.58     3388.90     39.00 o 
   2  -4   5     4357.32     4852.88    196.15 o 
   3  -4   5     1069.78     1152.61     93.15 o 
   4  -4   5      670.97      699.04     17.67 o 
   5  -4   5     1237.88     1210.74     74.95 o 
   6  -4   5      502.00      497.99     26.88 o 
   7  -4   5      664.59      706.30     14.99 o 
   8  -4   5      302.12      286.06     24.67 o 
   9  -4   5      137.66      140.47     11.23 o 
  -8  -3   5       40.64       48.00     13.99 o 
  -7  -3   5      314.39      322.49     26.46 o 
  -6  -3   5      297.19      299.09     12.93 o 
  -5  -3   5      112.13      114.68     10.09 o 
  -4  -3   5      725.93      728.77     25.33 o 
  -3  -3   5        0.26        3.00      7.17 o 
  -2  -3   5      242.87      256.33      9.92 o 
  -1  -3   5       93.52       96.41     12.13 o 
   0  -3   5      209.77      261.58     16.72 o 
   1  -3   5      840.10     1016.51     20.42 o 
   2  -3   5      738.92      865.93     44.64 o 
   3  -3   5       93.05      108.10      8.52 o 
   4  -3   5     1112.44     1127.29     12.87 o 
   5  -3   5      129.88      137.45      9.41 o 
   6  -3   5        5.77        6.36      7.93 o 
   7  -3   5      422.58      408.42     17.40 o 
   8  -3   5      213.28      208.86     13.90 o 
   9  -3   5      131.44      138.56     13.21 o 
  -8  -2   5      196.73      207.47     13.54 o 
  -7  -2   5      535.22      559.45     13.11 o 
  -6  -2   5      706.17      721.36     20.84 o 
  -5  -2   5     1179.84     1212.51     13.18 o 
  -4  -2   5     2765.14     2884.01     90.75 o 
  -3  -2   5     2664.53     2492.19     84.80 o 
  -2  -2   5     1561.96     1581.15     22.31 o 
  -1  -2   5     4616.83     4076.11     34.44 o 
   0  -2   5     2146.83     2376.45     27.53 o 
   1  -2   5     1721.79     1881.10     49.76 o 
   2  -2   5     5906.48     6294.87    223.98 o 
   3  -2   5      199.55      232.13      9.47 o 
   4  -2   5      238.83      235.83      9.25 o 
   5  -2   5      521.97      477.21      8.43 o 
   6  -2   5       57.61       45.76      8.03 o 
   7  -2   5       87.89       80.07      8.67 o 
   8  -2   5        7.18       13.64      9.78 o 
   9  -2   5        8.06        9.45     13.09 o 
  -9  -1   5        0.38        4.11     11.10 o 
  -8  -1   5        0.28        0.26      9.74 o 
  -7  -1   5       17.78       26.22     10.37 o 
  -6  -1   5      123.80      112.94      9.83 o 
  -5  -1   5      150.12      183.03     10.68 o 
  -4  -1   5      647.46      626.07     21.00 o 
  -3  -1   5     2554.85     2570.40     61.01 o 
  -2  -1   5     1950.60     1870.64     23.39 o 
   0  -1   5      856.74      905.83     23.01 o 
   1  -1   5    12982.61    14155.39     38.96 o 
   2  -1   5     7457.69     8308.73     69.11 o 
   3  -1   5      243.83      247.17      9.58 o 
   4  -1   5     2388.12     2453.91    209.27 o 
   5  -1   5      381.27      415.03     10.65 o 
   6  -1   5      221.73      225.60     10.47 o 
   7  -1   5      619.09      617.75     20.65 o 
   8  -1   5      205.65      194.92     18.80 o 
  -9   0   5      153.12      158.38     12.93 o 
  -8   0   5      356.32      362.87      9.53 o 
  -7   0   5      510.96      531.32     11.10 o 
  -6   0   5      497.39      516.44     24.72 o 
  -5   0   5      974.31      990.70     56.96 o 
  -4   0   5      893.53      980.18     23.62 o 
  -3   0   5     1193.14     1041.63     14.56 o 
  -2   0   5       43.20       31.14     11.97 o 
  -1   0   5       20.05       18.70     11.97 o 
   0   0   5        7.57       25.59      8.50 o 
   1   0   5      575.48      667.01     20.04 o 
   2   0   5        4.43       11.50      9.02 o 
   3   0   5      173.22      181.02      7.12 o 
   4   0   5       87.66       81.60     11.91 o 
   5   0   5        4.71        0.00      9.07 o 
   6   0   5       38.58       55.84     21.68 o 
   7   0   5       99.85       96.72     18.77 o 
   8   0   5      136.80      130.21     10.19 o 
 -10   1   5      129.47      123.69     11.92 o 
  -9   1   5      197.61      199.00     12.25 o 
  -8   1   5      309.53      351.47     23.51 o 
  -7   1   5      294.27      322.88     13.95 o 
  -6   1   5      922.03      858.08     11.45 o 
  -5   1   5     2236.04     2150.85     55.92 o 
  -4   1   5     5347.95     4975.82     54.51 o 
  -3   1   5     6826.16     6578.41    189.05 o 
  -1   1   5     2333.32     2560.77     24.95 o 
   0   1   5      406.30      382.81      9.05 o 
   1   1   5     6566.69     6972.93    204.27 o 
   2   1   5     3562.00     3919.22     19.51 o 
   3   1   5      671.04      665.78      9.93 o 
   4   1   5      895.08      960.02     12.15 o 
   5   1   5       53.41       47.68      9.90 o 
   6   1   5       64.63       67.66      8.82 o 
   7   1   5       86.37       90.08     10.41 o 
 -10   2   5        3.17       14.44     12.24 o 
  -9   2   5       21.21       31.31     12.88 o 
  -8   2   5       49.05       52.27      8.18 o 
  -7   2   5       33.38       30.05      9.91 o 
  -6   2   5        2.99        7.94      6.96 o 
  -5   2   5      578.36      538.30      9.94 o 
  -4   2   5      870.32      866.44     12.44 o 
  -3   2   5      509.61      442.50     17.03 o 
  -2   2   5     3526.50     3495.59     28.53 o 
  -1   2   5      594.69      579.43     28.76 o 
   0   2   5     1111.38     1145.12     62.36 o 
   1   2   5     6209.90     6461.84    337.83 o 
   2   2   5     2003.52     2149.04     71.97 o 
   3   2   5     1046.13      960.96     48.15 o 
   4   2   5      717.64      691.61     29.34 o 
   5   2   5      148.46      126.11      9.25 o 
   6   2   5       75.41       92.36      9.29 o 
   7   2   5      114.73      118.89     12.25 o 
 -10   3   5      178.06      187.46     12.27 o 
  -9   3   5      408.01      437.82     12.56 o 
  -8   3   5      484.41      505.83     34.23 o 
  -7   3   5      201.08      201.28      8.29 o 
  -6   3   5      800.46      754.82     10.31 o 
  -5   3   5      682.39      597.56     21.94 o 
  -4   3   5     1330.11     1389.06     75.40 o 
  -3   3   5     2850.91     2728.40     95.30 o 
  -2   3   5     1254.89     1203.03     72.95 o 
  -1   3   5     1092.95     1082.56    118.31 o 
   0   3   5       78.79       95.29      8.19 o 
   1   3   5      129.54      127.98     11.74 o 
   2   3   5       37.67       48.76      7.25 o 
   3   3   5        0.53       10.22      8.51 o 
   4   3   5       12.40       21.74      7.49 o 
   5   3   5        0.36        2.83     10.10 o 
   6   3   5        9.32       15.93     10.91 o 
 -10   4   5      149.75      134.50     12.73 o 
  -9   4   5      315.29      310.77     22.64 o 
  -8   4   5      339.89      318.46     32.71 o 
  -7   4   5      122.53      135.00      8.67 o 
  -6   4   5      760.36      733.74     20.34 o 
  -5   4   5     2048.45     2018.70    103.57 o 
  -4   4   5     2745.24     2755.69     41.47 o 
  -3   4   5     5483.28     4987.24     45.74 o 
  -2   4   5     2894.68     3056.72    184.02 o 
  -1   4   5      303.79      292.56     11.42 o 
   0   4   5      964.12     1037.95     39.26 o 
   1   4   5     1709.90     1766.25    147.91 o 
   2   4   5      630.40      652.45     52.74 o 
   3   4   5      253.48      243.87     10.61 o 
   4   4   5      131.19      144.16     11.68 o 
   5   4   5       35.74       28.94      9.24 o 
 -10   5   5       31.59       34.50     11.25 o 
  -9   5   5      134.39      130.53     10.58 o 
  -8   5   5       69.55       77.33      7.07 o 
  -7   5   5       43.47       44.76      7.13 o 
  -6   5   5      114.08      124.75     11.20 o 
  -5   5   5        0.03        3.55      6.38 o 
  -4   5   5        7.77        7.60      5.49 o 
  -3   5   5       57.08       62.21      6.35 o 
  -2   5   5      249.57      247.86     15.00 o 
  -1   5   5       96.99      129.92      9.89 o 
   0   5   5      233.36      226.05     20.05 o 
   1   5   5      292.16      330.04     20.14 o 
   2   5   5      556.88      571.62     54.67 o 
   3   5   5      488.87      508.80     32.86 o 
   4   5   5      122.89      116.37     10.96 o 
 -10   6   5      207.95      221.94     10.38 o 
  -9   6   5      434.18      432.62     19.80 o 
  -8   6   5      311.40      328.05     12.73 o 
  -7   6   5      193.45      212.22     11.18 o 
  -6   6   5      319.59      353.51      9.50 o 
  -5   6   5       78.91       78.97      7.45 o 
  -4   6   5      600.05      623.18     21.23 o 
  -3   6   5     1321.39     1363.11     65.03 o 
  -2   6   5      308.97      300.40     26.47 o 
  -1   6   5      132.85      133.96     26.41 o 
   0   6   5      113.35       96.09     11.55 o 
   1   6   5      121.24      121.96     11.83 o 
   2   6   5       61.72       79.21     11.49 o 
   3   6   5        3.83        2.53     11.43 o 
 -10   7   5       46.15       57.26     11.63 o 
  -9   7   5       49.58       57.94     10.70 o 
  -8   7   5       68.01       62.71     11.93 o 
  -7   7   5      187.85      190.25     11.32 o 
  -6   7   5      291.94      291.90      9.84 o 
  -5   7   5      362.70      378.71      9.27 o 
  -4   7   5      588.43      609.57     35.67 o 
  -3   7   5      680.19      676.31     24.25 o 
  -2   7   5      753.92      773.66     74.55 o 
  -1   7   5      562.92      555.50     63.38 o 
   0   7   5      255.35      234.15     23.77 o 
   1   7   5      178.89      186.74     26.67 o 
   2   7   5      172.79      177.79     21.58 o 
  -9   8   5       32.09       35.09     13.61 o 
  -8   8   5       26.91       51.87     13.31 o 
  -7   8   5       29.52       44.15     12.39 o 
  -6   8   5       38.64       42.83      9.66 o 
  -5   8   5        0.04        0.00      8.30 o 
  -4   8   5        2.21        0.00      7.42 o 
  -3   8   5        6.94       17.40      8.08 o 
  -2   8   5        5.60       15.93      9.99 o 
  -1   8   5       23.03       19.75     12.98 o 
   0   8   5       32.94       32.50     12.63 o 
  -8   9   5       77.85       80.10     14.56 o 
  -7   9   5      117.27      127.62     13.55 o 
  -6   9   5      136.87      162.80     18.93 o 
  -5   9   5      136.89      165.45     12.09 o 
  -4   9   5      157.53      171.75     15.51 o 
  -3   9   5      131.02      138.54      8.66 o 
  -2   9   5       93.97      114.37     11.73 o 
  -1   9   5       56.79       71.55     15.35 o 
   4 -11   6       50.42       27.11     21.10 o 
   0 -10   6        0.43       10.31     15.32 o 
   1 -10   6        0.06       13.55     13.82 o 
   2 -10   6        1.02        0.00     18.77 o 
   3 -10   6       10.83       13.76     12.89 o 
   4 -10   6        7.40       16.11     12.37 o 
   5 -10   6       52.85       53.24     17.56 o 
   6 -10   6      106.83      110.95     11.26 o 
   7 -10   6       75.87       68.08     10.86 o 
  -2  -9   6       91.18       77.02     21.12 o 
  -1  -9   6      132.02      105.87     20.01 o 
   0  -9   6      152.79      163.15     18.35 o 
   1  -9   6      228.58      209.93     18.41 o 
   2  -9   6      135.32      121.88     15.51 o 
   3  -9   6      100.89       79.00     11.13 o 
   4  -9   6      100.58       75.15     14.98 o 
   5  -9   6      161.33      154.20     13.82 o 
   6  -9   6       77.95       70.63     11.49 o 
   7  -9   6       19.99       23.66     10.79 o 
   8  -9   6       45.61       47.89     12.30 o 
  -3  -8   6       13.89        9.16     16.75 o 
  -2  -8   6       48.19       36.05     18.17 o 
  -1  -8   6      192.24      180.23     16.16 o 
   0  -8   6      577.53      549.51     17.83 o 
   1  -8   6      531.22      492.82     13.32 o 
   2  -8   6      278.11      264.46     15.43 o 
   3  -8   6      396.33      343.22     14.79 o 
   4  -8   6      230.78      234.06     17.83 o 
   5  -8   6      486.50      506.46     27.40 o 
   6  -8   6      705.96      739.31     68.61 o 
   7  -8   6      321.61      350.24     43.92 o 
   8  -8   6      161.42      169.74     14.26 o 
   9  -8   6       59.95       67.50     23.64 o 
  -4  -7   6       84.60       90.68     15.55 o 
  -3  -7   6       92.43      103.39     23.76 o 
  -2  -7   6       98.76      100.97     14.69 o 
  -1  -7   6       12.42       23.86     15.16 o 
   0  -7   6       17.08       21.52     14.27 o 
   1  -7   6       49.12       40.58     10.13 o 
   2  -7   6        0.26        2.72     13.21 o 
   3  -7   6        0.68        4.41     13.99 o 
   4  -7   6        1.96        4.49     11.40 o 
   5  -7   6        4.31        9.27     11.12 o 
   6  -7   6      147.97      147.97     12.21 o 
   7  -7   6      192.09      204.25     10.85 o 
   8  -7   6       39.49       54.99     13.41 o 
   9  -7   6       32.71       56.56     25.79 o 
  -5  -6   6      271.90      261.23     12.22 o 
  -4  -6   6      420.24      414.26     29.67 o 
  -3  -6   6      298.35      290.88     37.89 o 
  -2  -6   6      427.21      425.05     56.50 o 
  -1  -6   6      419.85      424.78     39.67 o 
   0  -6   6     1688.84     1356.33     16.61 o 
   2  -6   6      712.92      727.77     25.84 o 
   3  -6   6     1108.75     1150.80     59.01 o 
   4  -6   6      171.85      182.77     15.95 o 
   5  -6   6      575.95      585.76     35.37 o 
   6  -6   6      597.99      563.60     55.53 o 
   7  -6   6      140.04      125.53     11.15 o 
   8  -6   6      121.71      103.28     11.68 o 
   9  -6   6       21.88       14.19     13.77 o 
  -6  -5   6        1.26        0.81     13.96 o 
  -5  -5   6       36.37       37.84     10.43 o 
  -4  -5   6        0.31        0.00      8.84 o 
  -3  -5   6       25.98       26.23      8.29 o 
  -2  -5   6      153.69      150.32     12.84 o 
  -1  -5   6      348.17      349.36     27.25 o 
   0  -5   6     1940.59     1964.01    138.10 o 
   1  -5   6     1428.26     1592.10     29.56 o 
   2  -5   6     1228.59     1258.90     28.44 o 
   3  -5   6     1129.06     1213.89     32.63 o 
   4  -5   6      476.51      540.03     11.69 o 
   5  -5   6      490.51      500.42      9.96 o 
   6  -5   6     1029.95      957.17     44.60 o 
   7  -5   6      593.92      604.85     36.28 o 
   8  -5   6      146.89      141.63     16.59 o 
   9  -5   6       97.52       88.31     11.87 o 
  -7  -4   6      212.56      206.91     12.51 o 
  -6  -4   6      138.11      153.71     12.19 o 
  -5  -4   6      365.49      356.55     17.00 o 
  -4  -4   6      775.05      730.16     30.16 o 
  -3  -4   6      597.86      595.02     23.82 o 
  -2  -4   6      937.28      963.83     71.20 o 
  -1  -4   6      532.32      543.60     17.80 o 
   0  -4   6      918.45      886.23    104.40 o 
   1  -4   6       38.76       51.82     14.56 o 
   2  -4   6       74.29       83.57      9.26 o 
   3  -4   6      137.90      152.32      8.03 o 
   4  -4   6        0.00        0.00      9.05 o 
   5  -4   6      133.37      143.22     27.83 o 
   6  -4   6       87.97       78.19      8.61 o 
   7  -4   6      168.89      187.50     11.65 o 
   8  -4   6       22.97       26.49     18.05 o 
   9  -4   6       48.64       48.31     11.63 o 
  -8  -3   6      133.99      140.61     13.88 o 
  -7  -3   6      238.63      251.25     11.72 o 
  -6  -3   6      539.27      548.40     10.97 o 
  -5  -3   6      802.56      827.34     29.43 o 
  -4  -3   6      962.09      917.13     28.01 o 
  -3  -3   6     2096.07     2039.18     47.64 o 
  -2  -3   6      300.32      255.73     14.16 o 
  -1  -3   6      983.13      832.87     18.59 o 
   0  -3   6     5136.76     5457.54     39.92 o 
   1  -3   6     1674.90     1764.74     56.40 o 
   2  -3   6     1807.37     1807.43     16.70 o 
   3  -3   6     1206.77     1228.72     54.33 o 
   4  -3   6      514.88      556.26     45.29 o 
   5  -3   6      807.37      781.20     16.61 o 
   6  -3   6     1150.44     1055.56     44.54 o 
   7  -3   6      392.99      379.49     11.70 o 
   8  -3   6       53.40       61.49     11.24 o 
   9  -3   6       42.25       53.02     11.99 o 
  -8  -2   6       50.75       47.75     13.04 o 
  -7  -2   6      165.89      181.98     13.87 o 
  -6  -2   6        4.45       15.61      8.44 o 
  -5  -2   6       53.73       65.83     15.08 o 
  -4  -2   6       19.38       13.42      6.66 o 
  -3  -2   6      303.42      381.34     25.18 o 
  -2  -2   6        7.65        0.00     12.05 o 
   0  -2   6      775.80      737.73     15.43 o 
   1  -2   6     3234.80     3759.43     21.41 o 
   2  -2   6     4614.40     4878.41     38.63 o 
   3  -2   6     3552.14     3897.79    212.39 o 
   4  -2   6      774.15      789.00     48.01 o 
   5  -2   6      116.19      122.30     14.42 o 
   6  -2   6      932.10      844.61     46.61 o 
   7  -2   6      467.71      433.09     57.85 o 
   8  -2   6      141.88      139.16     12.26 o 
  -9  -1   6      121.57      120.95     11.54 o 
  -8  -1   6      428.78      408.32     11.42 o 
  -7  -1   6      845.50      851.02     35.14 o 
  -6  -1   6      244.81      237.27     10.81 o 
  -5  -1   6      357.47      379.09     12.72 o 
  -4  -1   6     2201.84     2043.60     15.40 o 
  -3  -1   6     1851.61     1823.15     20.91 o 
  -2  -1   6      664.23      604.67     13.55 o 
  -1  -1   6     2866.31     3241.86     28.48 o 
   0  -1   6     2131.13     2215.18     16.46 o 
   1  -1   6     1186.56     1287.20     16.41 o 
   2  -1   6     1083.15     1123.89     89.15 o 
   3  -1   6      100.38      114.64      9.25 o 
   4  -1   6       83.54       82.68      7.24 o 
   5  -1   6       78.87       81.02      9.70 o 
   6  -1   6      138.18      123.74      7.61 o 
   7  -1   6        2.58        4.98     11.06 o 
   8  -1   6       37.68       43.30     10.64 o 
  -9   0   6       61.95       71.52     13.37 o 
  -8   0   6      132.96      145.23     10.06 o 
  -7   0   6      587.33      620.31     11.37 o 
  -6   0   6     1493.19     1488.23     27.24 o 
  -5   0   6      710.84      689.73     16.18 o 
  -4   0   6     2416.97     2342.81     33.15 o 
  -3   0   6     2320.36     2168.05     20.59 o 
  -2   0   6     4010.03     3379.01     25.63 o 
  -1   0   6     7227.75     8118.33     40.19 o 
   0   0   6     1229.42     1197.34     48.74 o 
   1   0   6     3118.87     3269.23     29.26 o 
   2   0   6     1550.28     1682.23     97.65 o 
   3   0   6     2141.04     2130.42     96.49 o 
   4   0   6      785.33      779.38     18.68 o 
   5   0   6      139.92      146.33      8.43 o 
   6   0   6      582.35      557.83     35.06 o 
   7   0   6      198.62      175.17     15.73 o 
   8   0   6       66.76       69.13     10.68 o 
 -10   1   6       42.07       53.90     13.55 o 
  -9   1   6       36.55       38.49     12.33 o 
  -8   1   6      609.30      627.39     12.68 o 
  -7   1   6      798.47      753.88      9.59 o 
  -6   1   6       70.33       67.59      9.05 o 
  -5   1   6       63.26       76.92      7.60 o 
  -4   1   6       91.33       88.02      7.39 o 
  -3   1   6       10.24       13.50      8.51 o 
  -1   1   6        0.28        5.80      8.57 o 
   0   1   6      571.03      584.19     34.86 o 
   1   1   6      836.81      932.16     27.66 o 
   2   1   6      885.51      955.78     13.54 o 
   3   1   6      919.63      961.13     55.39 o 
   4   1   6      347.67      367.52      9.20 o 
   5   1   6      250.37      231.44      9.21 o 
   6   1   6      136.05      120.25     11.61 o 
   7   1   6      112.98      129.64     14.33 o 
 -10   2   6      197.97      200.01     13.34 o 
  -9   2   6      246.05      254.86     14.49 o 
  -8   2   6      556.91      566.64     37.02 o 
  -7   2   6     1357.60     1267.37     22.52 o 
  -6   2   6     1360.00     1386.56     55.05 o 
  -5   2   6     1238.89     1187.49     24.13 o 
  -4   2   6     1479.92     1309.10     17.30 o 
  -3   2   6      619.20      501.76     25.45 o 
  -2   2   6     2179.53     2194.49    117.22 o 
  -1   2   6     2276.66     2214.57    171.47 o 
   0   2   6     2626.94     2712.51    107.34 o 
   1   2   6     2024.71     2011.24     39.53 o 
   2   2   6       76.75       86.89      7.58 o 
   3   2   6      475.96      459.99     31.17 o 
   4   2   6       84.88       65.21      8.30 o 
   5   2   6       11.12       20.17      9.50 o 
   6   2   6      114.49      102.75     10.31 o 
 -10   3   6       19.90       50.40     12.36 o 
  -9   3   6       66.92       78.83      9.46 o 
  -8   3   6       75.13       88.17     10.56 o 
  -7   3   6      140.62      134.92      9.73 o 
  -6   3   6      448.90      452.50     20.40 o 
  -5   3   6     1339.35     1217.72     18.31 o 
  -4   3   6     1015.53      954.57     24.51 o 
  -3   3   6     1414.26     1405.12     31.96 o 
  -2   3   6     2351.18     2343.74    153.72 o 
  -1   3   6      970.11      957.16     63.56 o 
   0   3   6     1267.21     1237.49     55.60 o 
   1   3   6     1081.57     1075.16     73.89 o 
   2   3   6      934.49      973.62     53.19 o 
   3   3   6      692.14      704.63     14.43 o 
   4   3   6      104.43       81.05      7.17 o 
   5   3   6       81.49       84.62     10.39 o 
   6   3   6      129.60      115.06     11.90 o 
 -10   4   6      118.58      102.47     10.78 o 
  -9   4   6      269.00      289.24     10.61 o 
  -8   4   6      494.41      475.78     20.67 o 
  -7   4   6      831.80      842.06     22.35 o 
  -6   4   6      378.26      395.99     47.00 o 
  -5   4   6      200.02      190.24      9.97 o 
  -4   4   6      735.70      707.51     12.76 o 
  -3   4   6       55.90       60.51      7.43 o 
  -2   4   6       59.07       71.99     13.49 o 
  -1   4   6       51.01       52.90      8.63 o 
   0   4   6       11.72        7.68      7.31 o 
   1   4   6       69.84       79.86      8.07 o 
   2   4   6      194.64      190.94     15.60 o 
   3   4   6       70.88       68.50      8.08 o 
   4   4   6      188.39      193.57     14.19 o 
   5   4   6       78.57       76.29     11.50 o 
 -10   5   6      112.58      121.94     11.71 o 
  -9   5   6      199.00      213.90     14.40 o 
  -8   5   6      380.68      379.43     12.42 o 
  -7   5   6      531.62      556.60     16.82 o 
  -6   5   6      917.14      920.81     54.33 o 
  -5   5   6      796.50      791.65     16.57 o 
  -4   5   6      332.83      295.53     17.68 o 
  -3   5   6      684.92      710.44     38.26 o 
  -2   5   6      909.18      870.17     38.51 o 
  -1   5   6      519.25      541.22     70.43 o 
   0   5   6      572.85      546.58     70.10 o 
   1   5   6      366.07      369.75     29.72 o 
   2   5   6      400.44      421.34     18.62 o 
   3   5   6      290.85      284.97     16.68 o 
   4   5   6       31.41       31.67     11.15 o 
 -10   6   6        1.99        0.00     13.42 o 
  -9   6   6        2.34        7.75     16.38 o 
  -8   6   6        0.04        0.00      9.88 o 
  -7   6   6        0.40        4.12      9.05 o 
  -6   6   6      587.05      586.11      9.22 o 
  -5   6   6      848.32      837.29     41.32 o 
  -4   6   6      163.51      171.89      7.31 o 
  -3   6   6      513.34      460.59     31.75 o 
  -2   6   6      393.11      436.09     45.65 o 
  -1   6   6      393.67      403.22     42.51 o 
   0   6   6      548.16      500.33     65.74 o 
   1   6   6      284.11      304.37     28.66 o 
   2   6   6      163.56      175.54     14.00 o 
   3   6   6       76.07       76.80     11.58 o 
  -9   7   6      116.57      120.40     14.21 o 
  -8   7   6      127.24      132.56     12.23 o 
  -7   7   6      394.58      408.47     22.51 o 
  -6   7   6      380.22      393.14      9.03 o 
  -5   7   6      193.25      195.51     12.67 o 
  -4   7   6      186.78      192.63     13.76 o 
  -3   7   6       93.04      103.77      9.07 o 
  -2   7   6       61.72       43.10     11.44 o 
  -1   7   6       22.15       38.09     10.80 o 
   0   7   6        0.92       11.21     15.53 o 
   1   7   6        5.51        0.00     13.26 o 
  -9   8   6      161.37      214.19     23.65 o 
  -8   8   6       84.97       98.05     13.10 o 
  -7   8   6       92.32      119.04     14.78 o 
  -6   8   6      365.24      401.75     24.17 o 
  -5   8   6      430.54      474.75     26.96 o 
  -4   8   6      292.92      317.74     12.06 o 
  -3   8   6      207.34      213.72     10.29 o 
  -2   8   6       95.07      119.87     12.90 o 
  -1   8   6      114.44      131.48     25.64 o 
   0   8   6       90.77      100.06     14.15 o 
  -7   9   6        5.32        8.69      9.70 o 
  -6   9   6       29.49       32.62      9.29 o 
  -5   9   6       58.08       66.69      9.72 o 
  -4   9   6       28.11       25.56     10.11 o 
  -3   9   6       59.75       60.13     10.08 o 
  -2   9   6       44.20       44.05     12.29 o 
   0 -10   7       80.24       90.10     21.73 o 
   1 -10   7      131.89      106.87     20.62 o 
   2 -10   7      268.12      229.04     19.01 o 
   3 -10   7      124.36      104.37     18.64 o 
   4 -10   7      100.09      100.02     16.85 o 
   5 -10   7      180.00      166.31     19.20 o 
   6 -10   7       83.53       73.60     12.05 o 
   7 -10   7       77.05       78.35     11.27 o 
  -2  -9   7        4.13        0.00     21.04 o 
  -1  -9   7       18.98       30.88     19.28 o 
   0  -9   7       15.34        5.06     17.88 o 
   1  -9   7       96.51       87.31     18.41 o 
   2  -9   7      293.58      246.16     13.16 o 
   3  -9   7      112.03      110.96     16.59 o 
   4  -9   7       99.42      103.76     14.98 o 
   5  -9   7      235.73      232.80     12.14 o 
   6  -9   7      185.65      196.20     13.22 o 
   7  -9   7      134.51      146.54     14.94 o 
   8  -9   7       68.02       62.98     14.59 o 
  -3  -8   7      146.77      148.80     19.74 o 
  -2  -8   7      160.25      137.96     17.46 o 
  -1  -8   7      187.93      201.70     17.98 o 
   0  -8   7      205.61      169.42     16.16 o 
   1  -8   7      395.17      376.71     12.71 o 
   2  -8   7      513.38      522.16     16.98 o 
   3  -8   7       91.69       84.70     10.65 o 
   4  -8   7       12.48       18.50     13.78 o 
   5  -8   7       11.08       11.31     11.33 o 
   6  -8   7        3.89       13.69     11.93 o 
   7  -8   7        0.71        0.00     13.00 o 
   8  -8   7        9.69       16.21     13.57 o 
  -4  -7   7       75.28       77.11     15.99 o 
  -3  -7   7      154.72      158.26     20.69 o 
  -2  -7   7      458.19      482.69     53.56 o 
  -1  -7   7      307.61      318.80     16.45 o 
   0  -7   7      118.27      100.47     11.08 o 
   1  -7   7      449.09      455.21     16.06 o 
   2  -7   7      973.50      870.78     48.80 o 
   3  -7   7      445.31      456.07     23.84 o 
   4  -7   7      471.89      494.50     33.79 o 
   5  -7   7      548.79      569.98     35.43 o 
   6  -7   7      276.72      291.33     22.91 o 
   7  -7   7      299.32      309.79     26.42 o 
   8  -7   7      165.46      157.62     24.15 o 
   9  -7   7       50.44       48.74     12.33 o 
  -5  -6   7       35.48       38.29     12.01 o 
  -4  -6   7       34.15       34.49     12.42 o 
  -3  -6   7       71.32       67.85     12.96 o 
  -2  -6   7        9.05        6.06     10.73 o 
  -1  -6   7       74.71       72.78     10.39 o 
   0  -6   7       66.15       71.12     14.98 o 
   1  -6   7       29.63       25.82     13.47 o 
   2  -6   7       39.62       34.33     16.19 o 
   3  -6   7      297.44      328.76     23.30 o 
   4  -6   7      649.37      652.63     12.86 o 
   5  -6   7      741.71      807.54     41.19 o 
   6  -6   7      617.53      643.11     59.96 o 
   7  -6   7      171.71      176.87     10.22 o 
   8  -6   7       76.05       95.38     12.37 o 
   9  -6   7       43.73       27.88     12.85 o 
  -6  -5   7      199.18      217.87     14.25 o 
  -5  -5   7      288.03      298.36     16.04 o 
  -4  -5   7      126.60      144.30      9.69 o 
  -3  -5   7      715.17      697.99     73.49 o 
  -2  -5   7     1025.55      982.34     69.09 o 
  -1  -5   7      732.36      784.43     34.36 o 
   0  -5   7     1599.48     1657.46    210.89 o 
   1  -5   7     1137.50     1279.04     24.15 o 
   2  -5   7     1416.68     1545.31     30.26 o 
   3  -5   7      425.96      474.39     13.20 o 
   4  -5   7      187.03      202.69     10.45 o 
   5  -5   7      181.60      177.47     11.84 o 
   6  -5   7        5.06       14.23     10.71 o 
   7  -5   7       16.70       10.07     10.94 o 
   8  -5   7        0.01        3.96     12.92 o 
   9  -5   7        5.50       16.08     11.45 o 
  -7  -4   7      113.98      117.57     15.15 o 
  -6  -4   7      176.48      180.54     12.64 o 
  -5  -4   7      170.43      175.73     10.21 o 
  -4  -4   7      179.03      163.18      9.22 o 
  -3  -4   7      449.41      490.55     31.33 o 
  -2  -4   7      821.35      789.84     19.30 o 
  -1  -4   7     1408.30     1362.71    135.55 o 
   0  -4   7     1122.33     1148.28     21.94 o 
   1  -4   7      753.10      777.92     18.41 o 
   2  -4   7     1207.65     1273.35     14.27 o 
   3  -4   7      846.02      915.35     12.50 o 
   4  -4   7      822.86      864.35     76.19 o 
   5  -4   7     1507.47     1423.02     18.12 o 
   6  -4   7     1273.18     1250.48     55.31 o 
   7  -4   7      459.96      459.19     11.21 o 
   8  -4   7      172.05      141.49     11.10 o 
   9  -4   7       58.48       58.34     12.45 o 
  -8  -3   7      111.10      137.81     14.30 o 
  -7  -3   7       60.02       65.84     16.31 o 
  -6  -3   7      199.02      199.58     15.52 o 
  -5  -3   7      363.89      369.62     14.38 o 
  -4  -3   7      228.92      220.66     10.01 o 
  -3  -3   7      524.21      540.75     15.64 o 
  -2  -3   7       74.34       80.48     11.81 o 
  -1  -3   7      352.82      354.08     47.39 o 
   0  -3   7        2.89        2.80     12.10 o 
   1  -3   7        5.02        0.00      8.20 o 
   2  -3   7      266.12      333.84     10.04 o 
   3  -3   7      672.62      712.86     11.43 o 
   4  -3   7      828.68      827.24     60.20 o 
   5  -3   7      422.14      413.05     12.22 o 
   6  -3   7      524.15      527.07     17.03 o 
   7  -3   7       73.40       88.73     10.66 o 
   8  -3   7       78.72       96.31     10.79 o 
  -8  -2   7      221.51      226.07     13.37 o 
  -7  -2   7      583.48      551.99     66.27 o 
  -6  -2   7     1239.92     1200.88     12.57 o 
  -5  -2   7      298.22      296.92     10.10 o 
  -4  -2   7      504.50      506.07     34.70 o 
  -3  -2   7     2369.96     2289.35     23.10 o 
  -2  -2   7     1650.54     1522.22     20.59 o 
  -1  -2   7     4404.67     4790.61     31.35 o 
   0  -2   7     2165.34     2312.27     23.84 o 
   1  -2   7     2286.56     2447.11    108.96 o 
   2  -2   7     4927.22     5122.70     28.80 o 
   3  -2   7     1250.33     1345.98     75.84 o 
   4  -2   7      476.32      504.67     64.35 o 
   5  -2   7      377.48      379.79     10.54 o 
   6  -2   7      192.97      200.36     13.91 o 
   7  -2   7       75.29       71.19     11.08 o 
   8  -2   7       12.35       22.14     12.60 o 
  -9  -1   7        0.39        3.93     14.41 o 
  -8  -1   7        0.18        0.79     10.34 o 
  -7  -1   7      422.04      413.23     11.82 o 
  -6  -1   7      791.37      804.89     65.00 o 
  -5  -1   7      103.98      106.81      8.55 o 
  -4  -1   7      552.27      561.93     15.51 o 
  -3  -1   7       18.43        5.83      8.23 o 
  -2  -1   7      786.22      681.41     15.95 o 
  -1  -1   7     5465.11     6023.74     35.10 o 
   0  -1   7     3082.43     3160.40     47.03 o 
   1  -1   7      219.26      183.42      8.12 o 
   2  -1   7        5.66        0.00      8.36 o 
   3  -1   7      953.04      962.92     53.66 o 
   4  -1   7      678.29      743.52     45.24 o 
   5  -1   7     1085.72     1058.78     25.43 o 
   6  -1   7      839.62      858.51     22.89 o 
   7  -1   7      141.56      125.97     15.14 o 
   8  -1   7      122.63      137.07     11.94 o 
  -9   0   7      125.79      143.84     12.88 o 
  -8   0   7      295.89      316.68     12.39 o 
  -7   0   7      878.99      837.91     47.91 o 
  -6   0   7     1695.23     1629.21     42.38 o 
  -5   0   7      542.97      532.33      9.73 o 
  -4   0   7      768.10      630.83     12.26 o 
  -3   0   7     1471.75     1524.22     19.36 o 
  -1   0   7      251.56      261.56     14.29 o 
   0   0   7       98.23       97.63      9.33 o 
   1   0   7       23.47       23.22      8.55 o 
   2   0   7       77.83      139.47     13.45 o 
   3   0   7       22.80       22.46      8.55 o 
   4   0   7       68.13       64.85      9.51 o 
   5   0   7      221.06      195.48     11.29 o 
   6   0   7      126.75      113.91     16.97 o 
   7   0   7       60.20       49.45     19.80 o 
 -10   1   7      135.67      130.60     23.14 o 
  -9   1   7      125.99      132.77      9.69 o 
  -8   1   7      108.82      120.40     13.05 o 
  -7   1   7     1757.31     1663.06     35.24 o 
  -6   1   7     1364.72     1325.43     51.56 o 
  -5   1   7      889.37      808.01     12.51 o 
  -4   1   7     3125.66     2857.82     84.65 o 
  -3   1   7       63.65       43.83     11.84 o 
  -2   1   7      988.38      926.91     14.74 o 
  -1   1   7     3873.87     3869.58     27.56 o 
   0   1   7     2073.33     2285.40    106.04 o 
   1   1   7     1304.92     1411.29     20.73 o 
   2   1   7     1131.32     1115.24     34.81 o 
   3   1   7      955.99      974.81     28.99 o 
   4   1   7      284.34      299.07     10.50 o 
   5   1   7      501.75      467.37     16.30 o 
   6   1   7      247.66      245.23     14.61 o 
   7   1   7       24.87       16.82     11.91 o 
 -10   2   7       21.52       17.79     19.36 o 
  -9   2   7       23.90       24.28     11.23 o 
  -8   2   7        6.33       17.44     10.33 o 
  -7   2   7      154.70      135.34      9.16 o 
  -6   2   7        6.84        8.02      6.97 o 
  -5   2   7      224.29      251.49     13.18 o 
  -4   2   7      636.76      619.49     22.76 o 
  -3   2   7       11.19       12.50      8.56 o 
  -2   2   7      612.63      551.17     14.98 o 
  -1   2   7     1438.37     1590.50     65.29 o 
   0   2   7     1235.68     1246.49     99.57 o 
   1   2   7      603.38      593.91      9.72 o 
   2   2   7      409.82      411.16     16.44 o 
   3   2   7      332.15      322.58     12.17 o 
   4   2   7      334.16      318.18     16.31 o 
   5   2   7      316.20      294.65     11.70 o 
   6   2   7      146.63      125.30      9.90 o 
 -10   3   7      201.86      179.81     11.64 o 
  -9   3   7      242.28      255.21     12.02 o 
  -8   3   7      517.83      505.87     11.73 o 
  -7   3   7     1425.19     1382.44     78.91 o 
  -6   3   7      753.01      688.69     14.19 o 
  -5   3   7      742.08      705.35     11.59 o 
  -4   3   7     1179.74     1054.91     25.78 o 
  -3   3   7      617.77      537.64     33.03 o 
  -2   3   7      972.00      854.29     89.27 o 
  -1   3   7      148.91      132.62     12.92 o 
   0   3   7       24.55       21.05      5.63 o 
   1   3   7        0.70        0.00      6.50 o 
   2   3   7       21.07       22.79      7.07 o 
   3   3   7       30.20       37.01      8.87 o 
   4   3   7        8.65       15.12      9.16 o 
   5   3   7        1.35       13.68      9.39 o 
 -10   4   7      107.78       98.48     11.13 o 
  -9   4   7       28.88       32.35      9.66 o 
  -8   4   7      225.62      244.34     18.85 o 
  -7   4   7     1117.19     1135.79     87.23 o 
  -6   4   7      659.22      674.99     37.76 o 
  -5   4   7     1242.79     1159.64     12.15 o 
  -4   4   7     1445.27     1358.44     50.02 o 
  -3   4   7      690.67      724.34     55.42 o 
  -2   4   7     1010.69      968.03     41.10 o 
  -1   4   7     1350.89     1491.36     68.73 o 
   0   4   7     1063.16     1100.47     57.91 o 
   1   4   7      371.61      396.21     34.52 o 
   2   4   7      335.07      320.91     22.45 o 
   3   4   7      304.70      301.15     23.27 o 
   4   4   7      200.18      193.38     16.30 o 
 -10   5   7       23.21       27.00     10.13 o 
  -9   5   7       38.34       41.16     17.27 o 
  -8   5   7       43.26       59.36     12.05 o 
  -7   5   7      100.21      111.18      9.36 o 
  -6   5   7        4.65        5.60      9.86 o 
  -5   5   7      175.80      157.11      7.92 o 
  -4   5   7      176.02      194.31     16.77 o 
  -3   5   7       11.14        9.32      8.03 o 
  -2   5   7       46.26       53.41      9.22 o 
  -1   5   7      154.22      147.40     18.81 o 
   0   5   7      102.54      102.67     24.31 o 
   1   5   7      257.55      251.76     15.67 o 
   2   5   7       97.48      112.94      9.70 o 
   3   5   7       49.06       57.24      9.49 o 
 -10   6   7      207.10      201.57     20.23 o 
  -9   6   7      183.01      216.78     14.61 o 
  -8   6   7      417.22      475.46     18.17 o 
  -7   6   7      937.17      958.60     26.32 o 
  -6   6   7      656.89      682.38     35.19 o 
  -5   6   7      486.50      499.80     62.34 o 
  -4   6   7      611.58      644.05     37.20 o 
  -3   6   7      397.54      399.68     20.01 o 
  -2   6   7      219.46      213.42     22.49 o 
  -1   6   7      335.40      368.58     40.15 o 
   0   6   7       91.37       79.26     24.72 o 
   1   6   7        0.12        2.95      9.90 o 
   2   6   7       13.40       21.26      9.76 o 
  -9   7   7       68.64       68.56     20.41 o 
  -8   7   7       87.13      110.25     18.93 o 
  -7   7   7       66.40       84.36     12.41 o 
  -6   7   7      188.86      184.56     11.35 o 
  -5   7   7      314.82      349.06     14.41 o 
  -4   7   7      340.51      402.95     33.99 o 
  -3   7   7      265.70      255.69     19.06 o 
  -2   7   7      237.90      261.78     35.02 o 
  -1   7   7      226.45      239.72     33.25 o 
   0   7   7      131.63      136.47     19.29 o 
   1   7   7      106.12      115.57     14.89 o 
  -8   8   7       72.41      115.10     18.46 o 
  -7   8   7      158.82      152.90     13.65 o 
  -6   8   7       26.89       37.58      9.16 o 
  -5   8   7        0.50        9.21     10.12 o 
  -4   8   7        0.43        1.58     10.16 o 
  -3   8   7       14.08       14.02      8.98 o 
  -2   8   7        9.96       10.83     13.45 o 
  -1   8   7        4.01        6.32     13.75 o 
  -6   9   7      156.83      186.08     18.04 o 
  -5   9   7      100.79      116.91     12.09 o 
  -4   9   7      131.61      146.16     11.02 o 
   1 -10   8        2.97        0.00     18.33 o 
   2 -10   8        0.19       10.26     13.95 o 
   3 -10   8       23.23       22.78     19.30 o 
   4 -10   8       29.91       35.89     16.93 o 
   5 -10   8        5.34        5.56     18.25 o 
   6 -10   8       13.19       18.23     13.25 o 
  -1  -9   8      146.69      165.44     18.59 o 
   0  -9   8      115.37       86.60     13.66 o 
   1  -9   8      345.78      293.60     13.95 o 
   2  -9   8      296.32      267.44     18.67 o 
   3  -9   8      110.75      106.19     15.93 o 
   4  -9   8      163.12      149.16     15.23 o 
   5  -9   8       32.86       37.35     15.16 o 
   6  -9   8       17.82       15.63     15.45 o 
   7  -9   8       49.83       56.64     15.38 o 
  -3  -8   8       24.01       22.77     14.90 o 
  -2  -8   8       79.74       80.11     18.64 o 
  -1  -8   8      231.51      195.29     18.77 o 
   0  -8   8      231.69      204.34     15.87 o 
   1  -8   8       82.33       75.05     11.50 o 
   2  -8   8       63.22       40.42     10.89 o 
   3  -8   8      240.79      251.33     27.45 o 
   4  -8   8      372.04      409.75     25.04 o 
   5  -8   8      170.06      170.20     23.20 o 
   6  -8   8      195.19      205.25     13.37 o 
   7  -8   8      258.07      264.13     15.74 o 
   8  -8   8      137.52      129.90     19.43 o 
  -4  -7   8       93.77      100.59     15.48 o 
  -3  -7   8       98.42      106.51     14.04 o 
  -2  -7   8      129.70      136.16     12.27 o 
  -1  -7   8        3.90       14.23     11.72 o 
   0  -7   8        5.79        6.38     14.93 o 
   1  -7   8       96.12      100.58     21.12 o 
   2  -7   8        8.53        7.75     20.65 o 
   3  -7   8       13.62       20.58     12.89 o 
   4  -7   8        1.86       10.28     10.99 o 
   5  -7   8      151.92      168.00     19.55 o 
   6  -7   8       98.28      112.39     12.19 o 
   7  -7   8       27.55       40.60     11.86 o 
   8  -7   8       11.50       20.82     12.73 o 
  -5  -6   8      228.99      248.14     23.98 o 
  -4  -6   8      208.24      212.98     35.12 o 
  -3  -6   8      218.58      215.33     13.91 o 
  -2  -6   8      622.45      659.03     41.61 o 
  -1  -6   8      752.55      811.28     59.20 o 
   0  -6   8     1235.58     1278.37    122.17 o 
   1  -6   8     1784.57     1904.42     31.33 o 
   2  -6   8      647.88      675.84     19.41 o 
   3  -6   8      585.15      645.59     32.05 o 
   4  -6   8      645.82      663.28     42.55 o 
   5  -6   8      126.13      123.51      9.44 o 
   6  -6   8      149.30      163.17     11.92 o 
   7  -6   8      229.08      231.62     16.70 o 
   8  -6   8       57.56       62.64     11.42 o 
  -6  -5   8        4.72        2.51     14.78 o 
  -5  -5   8        4.70        0.00     13.00 o 
  -4  -5   8        2.70        7.24     11.16 o 
  -3  -5   8       48.83       51.99     11.25 o 
  -2  -5   8      211.29      211.51     15.43 o 
  -1  -5   8      619.93      631.66     47.91 o 
   0  -5   8     1046.20     1086.21    141.84 o 
   1  -5   8      351.24      374.18     16.82 o 
   2  -5   8      355.60      369.91     11.20 o 
   3  -5   8      600.02      622.37     52.49 o 
   4  -5   8      383.18      426.42     23.79 o 
   5  -5   8      410.07      413.22     15.44 o 
   6  -5   8      418.62      394.32     40.46 o 
   7  -5   8      355.80      326.82     17.71 o 
   8  -5   8      116.39      107.38     11.46 o 
  -7  -4   8       59.55       71.17     16.48 o 
  -6  -4   8      234.02      226.03     12.97 o 
  -5  -4   8      593.51      591.88     75.39 o 
  -4  -4   8      488.37      468.91     27.27 o 
  -3  -4   8     1133.65     1194.05     20.44 o 
  -2  -4   8      708.51      703.80     17.72 o 
  -1  -4   8       21.57       19.65      9.55 o 
   0  -4   8      343.41      384.65     16.69 o 
   1  -4   8     1139.35     1254.25     21.39 o 
   2  -4   8      127.74      143.07      9.84 o 
   3  -4   8       32.21       36.81      7.71 o 
   4  -4   8       20.03       29.59      9.40 o 
   5  -4   8      184.58      178.38      9.30 o 
   6  -4   8       75.49       81.66     10.66 o 
   7  -4   8        2.91        3.19     12.62 o 
   8  -4   8        4.22       15.10     11.07 o 
  -8  -3   8       67.03       78.51     13.38 o 
  -7  -3   8      141.12      134.00     18.22 o 
  -6  -3   8      474.42      501.75     12.96 o 
  -5  -3   8      567.83      558.76     21.00 o 
  -4  -3   8      409.28      394.04     12.34 o 
  -3  -3   8     1515.51     1410.25     20.25 o 
  -2  -3   8     1522.66     1357.23     20.38 o 
  -1  -3   8     2250.68     2482.38     25.37 o 
   0  -3   8     4373.15     4699.66     32.65 o 
   1  -3   8     1766.82     1827.16     94.09 o 
   2  -3   8     1040.09     1083.37     12.47 o 
   3  -3   8     1613.40     1672.21     22.04 o 
   4  -3   8      696.00      716.09     29.96 o 
   5  -3   8      218.85      211.21      8.94 o 
   6  -3   8      297.13      293.07     23.73 o 
   7  -3   8      233.11      224.95     12.56 o 
   8  -3   8       37.83       32.73     11.68 o 
  -8  -2   8       19.33       20.17     13.24 o 
  -7  -2   8        2.58        0.00     16.86 o 
  -6  -2   8       18.02       19.26     10.69 o 
  -5  -2   8        4.62       10.53     11.50 o 
  -4  -2   8       31.07       24.66     12.87 o 
  -3  -2   8      127.24      154.73     12.84 o 
  -2  -2   8      144.76      132.03     12.92 o 
  -1  -2   8      617.47      607.89     15.74 o 
   0  -2   8      810.84      838.57     14.63 o 
   1  -2   8       34.44       40.62      6.24 o 
   2  -2   8      524.82      551.73     16.48 o 
   3  -2   8      722.91      691.20     44.47 o 
   4  -2   8      212.95      213.44      8.25 o 
   5  -2   8      817.26      772.70     28.97 o 
   6  -2   8      481.44      460.88     30.36 o 
   7  -2   8      100.89       95.51      9.64 o 
   8  -2   8       84.99       85.03     19.59 o 
  -9  -1   8      156.62      187.79     32.16 o 
  -8  -1   8      160.20      164.62     18.31 o 
  -7  -1   8      389.44      416.66     11.81 o 
  -6  -1   8     1117.71     1124.88     61.26 o 
  -5  -1   8      772.20      759.38     16.74 o 
  -4  -1   8     1638.80     1713.24     19.96 o 
  -3  -1   8     2209.82     1865.60     18.77 o 
  -1  -1   8     1823.33     1888.62     19.14 o 
   0  -1   8     1385.85     1363.71     16.82 o 
   1  -1   8      743.32      777.32     10.26 o 
   2  -1   8      124.15      121.26      7.50 o 
   3  -1   8       73.91       96.36      9.63 o 
   4  -1   8       18.21       18.44      9.24 o 
   5  -1   8       41.40       48.53     10.13 o 
   6  -1   8        0.05        0.00      9.20 o 
   7  -1   8        8.06        5.66     12.07 o 
  -9   0   8       35.72       52.09     11.21 o 
  -8   0   8       79.32       87.90     10.37 o 
  -7   0   8      312.48      333.80     12.30 o 
  -6   0   8      405.83      389.75     16.97 o 
  -5   0   8      580.93      547.85     17.83 o 
  -4   0   8      755.34      696.78     12.76 o 
  -3   0   8     1299.32     1064.84     16.82 o 
  -2   0   8     2803.38     3236.30     25.29 o 
  -1   0   8     3121.99     3233.06     25.68 o 
   0   0   8     2996.37     2979.84     76.21 o 
   1   0   8      605.19      571.11     16.99 o 
   2   0   8     1273.60     1385.19    128.92 o 
   3   0   8     1306.98     1227.60     28.90 o 
   4   0   8      435.21      384.00      8.51 o 
   5   0   8      586.71      570.23     36.39 o 
   6   0   8      269.06      252.45     10.49 o 
   7   0   8       86.99       77.19     11.37 o 
  -9   1   8      103.23      120.59     12.41 o 
  -8   1   8       34.48       44.17     11.57 o 
  -7   1   8      111.33      110.60     10.18 o 
  -6   1   8      150.45      127.26     11.68 o 
  -5   1   8       41.47       39.00      8.99 o 
  -4   1   8      194.38      202.48     12.35 o 
  -3   1   8        0.03        0.00     11.76 o 
  -2   1   8        7.66       14.69     12.74 o 
  -1   1   8      210.65      194.10     10.34 o 
   0   1   8      153.20      131.57     10.64 o 
   1   1   8        9.86        0.00      8.68 o 
   2   1   8      484.23      532.57     30.51 o 
   3   1   8      276.97      279.91     22.62 o 
   4   1   8      190.63      199.18     25.99 o 
   5   1   8      445.73      419.37     33.20 o 
   6   1   8      121.83      109.10     10.88 o 
 -10   2   8      188.78      188.83     12.45 o 
  -9   2   8      150.03      157.21     10.45 o 
  -8   2   8      368.92      351.67      8.94 o 
  -7   2   8     1239.98     1205.81     95.01 o 
  -6   2   8      585.89      593.08     35.53 o 
  -5   2   8     1178.29     1101.86     19.83 o 
  -4   2   8     1297.11     1123.24     70.45 o 
  -3   2   8     1090.32     1018.05     33.09 o 
  -2   2   8     2512.52     2564.62    250.67 o 
  -1   2   8     2227.36     2270.97     19.54 o 
   0   2   8     2100.34     2165.22    129.76 o 
   1   2   8      418.61      411.89     25.83 o 
   2   2   8      259.96      277.59     15.08 o 
   3   2   8      168.13      164.74      8.25 o 
   4   2   8       20.80       20.80      9.04 o 
   5   2   8       36.29       30.92     10.24 o 
   6   2   8       15.13       17.21     11.68 o 
 -10   3   8       13.69       18.33     11.48 o 
  -9   3   8        9.54       32.34     12.13 o 
  -8   3   8      260.59      235.77     12.10 o 
  -7   3   8      412.07      409.31     20.62 o 
  -6   3   8      182.54      163.50      8.40 o 
  -5   3   8      548.23      484.65      9.52 o 
  -4   3   8      341.38      345.49     10.36 o 
  -3   3   8      648.33      637.72     15.23 o 
  -2   3   8     1741.14     1731.83    179.44 o 
  -1   3   8     2000.17     1918.34    176.33 o 
   0   3   8      526.78      508.29     39.16 o 
   1   3   8      201.65      174.58     20.35 o 
   2   3   8      593.71      620.69     30.98 o 
   3   3   8      210.01      198.12     16.28 o 
   4   3   8      151.68      137.99      8.43 o 
   5   3   8      216.81      188.50     10.56 o 
 -10   4   8      127.73      120.07     23.60 o 
  -9   4   8       65.21       58.86     12.74 o 
  -8   4   8      258.64      283.21     17.32 o 
  -7   4   8      410.55      411.25     20.94 o 
  -6   4   8      168.51      173.08     10.14 o 
  -5   4   8      497.53      460.00     11.19 o 
  -4   4   8      268.41      238.30     10.69 o 
  -3   4   8      116.98      136.12     13.62 o 
  -2   4   8       44.85       47.17      7.78 o 
  -1   4   8        6.45        0.00      7.91 o 
   0   4   8       25.95       28.41     11.38 o 
   1   4   8        5.32        7.01      7.56 o 
   2   4   8        6.50        8.37      7.30 o 
   3   4   8       60.49       67.74     10.22 o 
   4   4   8      117.05      132.97     12.12 o 
 -10   5   8      153.33      168.26     22.10 o 
  -9   5   8       96.34       99.36     19.17 o 
  -8   5   8      667.31      619.57     15.08 o 
  -7   5   8      699.98      649.84     22.37 o 
  -6   5   8      504.54      521.22     40.73 o 
  -5   5   8      734.13      690.68     44.51 o 
  -4   5   8      122.91      136.48     14.24 o 
  -3   5   8      328.63      334.03     31.18 o 
  -2   5   8      978.24     1003.45    115.48 o 
  -1   5   8      754.63      848.93    107.74 o 
   0   5   8      274.69      268.95     36.81 o 
   1   5   8      130.83      124.94      9.60 o 
   2   5   8      152.02      188.45     16.33 o 
   3   5   8       57.21       57.44      8.63 o 
  -9   6   8        5.00        0.53     17.88 o 
  -8   6   8       21.67       25.01     10.73 o 
  -7   6   8       32.82       28.56     11.47 o 
  -6   6   8      118.05      106.40      9.23 o 
  -5   6   8      138.41      145.74      9.07 o 
  -4   6   8       68.16       63.42      8.93 o 
  -3   6   8       84.24       91.52     10.95 o 
  -2   6   8      265.30      298.10     36.10 o 
  -1   6   8      297.13      288.81     47.89 o 
   0   6   8      237.78      233.59     24.66 o 
   1   6   8      126.07      127.58     41.28 o 
   2   6   8       46.90       62.71     11.58 o 
  -9   7   8       52.98       63.39     19.06 o 
  -8   7   8      156.77      158.38     17.09 o 
  -7   7   8      165.45      187.78     24.35 o 
  -6   7   8      177.64      206.35     14.28 o 
  -5   7   8      176.91      191.19     10.83 o 
  -4   7   8       56.04       75.02     10.10 o 
  -3   7   8       40.70       38.49      8.69 o 
  -2   7   8       51.08       62.96     12.47 o 
  -1   7   8       51.38       51.53     12.84 o 
   0   7   8        1.12       11.39     13.95 o 
  -7   8   8      148.75      160.89     10.82 o 
  -6   8   8      199.42      208.94     16.17 o 
  -5   8   8      216.75      239.84     12.34 o 
  -4   8   8      113.64      114.58     10.90 o 
  -3   8   8       87.52       93.92     15.82 o 
  -2   8   8      134.39      136.25     11.80 o 
   1 -10   9      112.57       91.08     15.19 o 
   2 -10   9      143.38      126.10     15.27 o 
   3 -10   9      118.00      119.03     20.30 o 
   4 -10   9      114.40      101.15     14.05 o 
   5 -10   9       76.76       74.94     13.35 o 
  -1  -9   9        9.16       24.02     19.46 o 
   0  -9   9       26.27        8.89     19.25 o 
   1  -9   9       98.64       98.59     19.01 o 
   2  -9   9       70.97       75.63     18.38 o 
   3  -9   9       76.74       71.83     16.01 o 
   4  -9   9       93.38       99.78     26.24 o 
   5  -9   9       69.52       73.08     15.46 o 
   6  -9   9       60.51       60.34     14.86 o 
   7  -9   9       60.05       68.69     15.89 o 
  -3  -8   9      105.32      105.30     15.05 o 
  -2  -8   9      169.30      170.45     19.51 o 
  -1  -8   9      142.62      136.33     19.30 o 
   0  -8   9       45.34       53.74     16.82 o 
   1  -8   9      152.69      141.44     16.80 o 
   2  -8   9      116.65      114.98     27.87 o 
   3  -8   9       51.40       53.03     22.76 o 
   4  -8   9       51.25       53.64     13.31 o 
   5  -8   9       33.25       31.34     13.31 o 
   6  -8   9       21.23       28.42     12.42 o 
   7  -8   9        0.03        9.08     14.70 o 
  -4  -7   9       93.54       93.59     15.72 o 
  -3  -7   9      237.29      263.04     18.20 o 
  -2  -7   9      352.33      351.04     32.16 o 
  -1  -7   9      287.80      281.44     17.76 o 
   0  -7   9      302.39      329.80     35.80 o 
   1  -7   9      664.42      651.26     55.20 o 
   2  -7   9      584.34      585.77     22.60 o 
   3  -7   9      545.51      593.37     36.51 o 
   4  -7   9      413.65      426.93     17.38 o 
   5  -7   9      250.93      254.29     12.91 o 
   6  -7   9      159.55      155.04     12.94 o 
   7  -7   9      131.79      141.50     16.20 o 
   8  -7   9       96.12      102.08     14.74 o 
  -5  -6   9       61.72       50.72     14.37 o 
  -4  -6   9       12.61       12.09     12.69 o 
  -3  -6   9        6.04        7.31     12.95 o 
  -2  -6   9       29.89       39.77      9.93 o 
  -1  -6   9       58.43       59.46     13.18 o 
   0  -6   9       76.76       95.42     13.09 o 
   1  -6   9       15.07        8.15     17.96 o 
   2  -6   9      193.41      218.84     15.95 o 
   3  -6   9      144.17      153.84     10.96 o 
   4  -6   9      182.97      199.97     19.26 o 
   5  -6   9      106.12      100.41     11.03 o 
   6  -6   9       49.17       50.68     11.74 o 
   7  -6   9       88.48       88.69     12.73 o 
   8  -6   9       41.65       25.82     13.91 o 
  -6  -5   9      141.20      152.02     21.10 o 
  -5  -5   9      211.74      198.69     14.96 o 
  -4  -5   9      298.19      292.84     14.91 o 
  -3  -5   9      778.93      736.86     15.82 o 
  -2  -5   9     1302.84     1399.59    134.31 o 
  -1  -5   9      719.52      763.16     69.06 o 
   0  -5   9      818.20      797.74    100.40 o 
   1  -5   9      942.27     1002.43     20.17 o 
   2  -5   9      465.84      533.20     15.90 o 
   3  -5   9      364.45      388.86     12.12 o 
   4  -5   9      137.53      151.27     10.37 o 
   5  -5   9      110.43      104.28     13.55 o 
   6  -5   9       40.98       24.80      9.26 o 
   7  -5   9        7.57       19.59     13.04 o 
   8  -5   9        0.22        6.17     11.68 o 
  -7  -4   9       41.46       51.71     14.17 o 
  -6  -4   9       47.10       43.69     14.93 o 
  -5  -4   9       42.60       37.14     12.65 o 
  -4  -4   9      225.29      214.33     12.03 o 
  -3  -4   9      498.47      475.75     17.43 o 
  -2  -4   9      798.03      827.37    102.68 o 
  -1  -4   9     1377.42     1340.53    175.18 o 
   0  -4   9      724.11      801.76     18.51 o 
   1  -4   9      801.23      903.99     18.83 o 
   2  -4   9     1038.16     1086.88     72.86 o 
   3  -4   9      501.85      506.62     21.43 o 
   4  -4   9      678.16      680.36     29.14 o 
   5  -4   9      311.81      332.03     26.03 o 
   6  -4   9      250.19      245.21     11.86 o 
   7  -4   9      231.83      225.79     14.69 o 
   8  -4   9       77.20       55.21     17.13 o 
  -7  -3   9       71.08       79.66     12.28 o 
  -6  -3   9      306.85      326.56     18.80 o 
  -5  -3   9      315.71      281.06     13.06 o 
  -4  -3   9       86.98       91.69     13.34 o 
  -3  -3   9      397.34      395.59     14.93 o 
  -2  -3   9       99.11       91.82     17.25 o 
  -1  -3   9       63.84       85.88     13.03 o 
   0  -3   9        4.59        0.74     12.10 o 
   1  -3   9        2.08       11.55      8.40 o 
   2  -3   9       28.11       24.45      9.10 o 
   3  -3   9      336.63      338.96     10.04 o 
   4  -3   9      538.36      508.28     11.63 o 
   5  -3   9      111.14       95.72     10.48 o 
   6  -3   9       59.75       62.02     15.31 o 
   7  -3   9       47.95       31.01     10.91 o 
   8  -3   9       52.52       50.65     11.09 o 
  -8  -2   9      105.13      111.31     18.55 o 
  -7  -2   9      241.06      275.10     23.20 o 
  -6  -2   9      687.05      737.44     18.33 o 
  -5  -2   9      175.54      166.05     14.29 o 
  -4  -2   9      283.01      299.16     15.37 o 
  -3  -2   9     1978.37     1654.41     19.99 o 
  -2  -2   9     2021.72     2087.12    289.89 o 
  -1  -2   9     2681.73     2635.79     22.23 o 
   0  -2   9     2202.85     2298.29     20.81 o 
   1  -2   9     1774.62     1942.22     79.95 o 
   2  -2   9     1429.66     1452.83     35.37 o 
   3  -2   9      661.50      684.64     29.23 o 
   4  -2   9      330.99      346.81     24.21 o 
   5  -2   9       60.02       56.65     10.49 o 
   6  -2   9       90.22       94.95      9.80 o 
   7  -2   9       62.56       55.22     12.03 o 
  -8  -1   9        1.32        4.19     10.80 o 
  -7  -1   9       80.00       71.35     16.44 o 
  -6  -1   9       78.13       82.23     13.61 o 
  -5  -1   9      111.32      132.93     13.95 o 
  -4  -1   9      261.85      257.81     10.84 o 
  -3  -1   9      305.93      288.19     13.66 o 
  -2  -1   9      950.13     1052.05     17.40 o 
  -1  -1   9     3473.54     3884.56     27.05 o 
   0  -1   9     2469.31     2430.09     20.28 o 
   1  -1   9      459.21      482.36     63.48 o 
   2  -1   9      327.63      345.62     49.76 o 
   3  -1   9      580.86      616.69     39.94 o 
   4  -1   9      625.11      612.54     17.26 o 
   5  -1   9      346.68      304.41     19.59 o 
   6  -1   9      149.67      185.51     12.26 o 
   7  -1   9       72.63       58.66     13.12 o 
  -9   0   9      183.59      215.40     13.77 o 
  -8   0   9       64.19       80.44     13.40 o 
  -7   0   9      491.14      486.93     17.54 o 
  -6   0   9     1350.41     1269.18     67.07 o 
  -5   0   9      306.74      282.38     12.05 o 
  -4   0   9      550.66      540.04     14.85 o 
  -3   0   9      827.90      718.77     13.13 o 
  -2   0   9      352.09      371.49     13.79 o 
  -1   0   9      319.76      371.83     13.76 o 
   0   0   9      156.77      152.15     13.05 o 
   1   0   9       95.51       85.05      6.47 o 
   2   0   9        8.73       11.26      7.87 o 
   3   0   9       11.30       28.39     15.06 o 
   4   0   9       94.51       83.22      8.63 o 
   5   0   9      126.37      142.33     11.07 o 
   6   0   9       29.89       47.12     10.49 o 
  -9   1   9      121.12      142.77     13.45 o 
  -8   1   9      131.80      122.96     16.74 o 
  -7   1   9      554.65      543.20     41.57 o 
  -6   1   9      864.33      781.30     21.99 o 
  -5   1   9      544.45      541.62     11.55 o 
  -4   1   9     1055.02     1041.52     39.49 o 
  -3   1   9     1042.47      908.32     16.45 o 
  -2   1   9      984.88      964.01     13.87 o 
  -1   1   9     3568.06     3932.71     25.74 o 
   0   1   9     2578.74     2637.36     95.98 o 
   1   1   9     1400.58     1406.72     50.44 o 
   2   1   9     1061.34     1034.24     16.35 o 
   3   1   9      303.44      291.21     11.10 o 
   4   1   9      212.55      216.01     17.13 o 
   5   1   9      129.36      110.70     12.30 o 
   6   1   9       44.59       40.44      9.30 o 
  -9   2   9       24.53       29.09     18.22 o 
  -8   2   9       20.01       12.37     11.23 o 
  -7   2   9       24.81       23.69     11.49 o 
  -6   2   9       12.59        7.70      9.73 o 
  -5   2   9        9.37       16.53      7.82 o 
  -4   2   9       83.11       80.81      7.87 o 
  -3   2   9      172.81      162.65     10.47 o 
  -2   2   9      248.64      255.11     13.08 o 
  -1   2   9     1137.67     1087.42     15.08 o 
   0   2   9      478.44      465.00     12.02 o 
   1   2   9      114.36      115.00      9.49 o 
   2   2   9      171.88      176.98     10.69 o 
   3   2   9      169.09      149.96      9.35 o 
   4   2   9      243.19      258.23     15.15 o 
   5   2   9      117.46       91.79     11.41 o 
  -9   3   9      175.19      195.74     18.04 o 
  -8   3   9      305.13      287.50     12.66 o 
  -7   3   9      758.12      684.09     21.36 o 
  -6   3   9      840.22      769.12     27.67 o 
  -5   3   9      626.40      593.13     11.70 o 
  -4   3   9      720.60      682.05     11.48 o 
  -3   3   9     1097.09     1118.46    141.62 o 
  -2   3   9      557.31      550.44     23.96 o 
  -1   3   9      294.71      287.34     12.04 o 
   0   3   9       95.58      112.47     14.05 o 
   1   3   9       71.99       67.27      7.33 o 
   2   3   9       43.97       58.40      8.60 o 
   3   3   9        1.02       10.24      7.83 o 
   4   3   9       12.32       16.66     11.42 o 
  -9   4   9       26.63       48.52     18.77 o 
  -8   4   9      127.15      149.62     13.67 o 
  -7   4   9      376.91      355.77     11.63 o 
  -6   4   9      403.11      367.20     11.31 o 
  -5   4   9      325.69      306.67     10.96 o 
  -4   4   9      477.10      504.41     39.30 o 
  -3   4   9      225.63      211.82     18.96 o 
  -2   4   9      426.48      466.76     29.57 o 
  -1   4   9     1384.59     1319.71     83.96 o 
   0   4   9      611.94      610.67     38.54 o 
   1   4   9      298.86      289.55     12.23 o 
   2   4   9      234.78      229.30     26.09 o 
   3   4   9      177.57      171.22      9.61 o 
  -9   5   9       12.62       37.05     18.14 o 
  -8   5   9       10.43       11.85     12.75 o 
  -7   5   9        9.11       12.05     12.06 o 
  -6   5   9       18.86       26.12     10.89 o 
  -5   5   9       79.34       90.20      9.00 o 
  -4   5   9      203.78      207.98     16.58 o 
  -3   5   9        3.21        8.62     10.27 o 
  -2   5   9       52.68       53.50     20.65 o 
  -1   5   9       80.89       77.88     10.46 o 
   0   5   9       90.66       91.39     20.13 o 
   1   5   9       93.72       92.31     12.89 o 
   2   5   9       35.88       27.85      9.59 o 
  -9   6   9      125.05      158.32     18.91 o 
  -8   6   9      214.72      220.70     14.41 o 
  -7   6   9      214.62      251.47     10.92 o 
  -6   6   9      411.80      402.75     14.96 o 
  -5   6   9      452.80      461.35     25.86 o 
  -4   6   9      388.55      424.45     13.88 o 
  -3   6   9      266.72      272.89     24.97 o 
  -2   6   9      270.33      256.69     37.26 o 
  -1   6   9      321.83      322.59     35.99 o 
   0   6   9      106.76      107.06     14.28 o 
   1   6   9       39.29       43.03     19.18 o 
  -8   7   9      145.47      157.68     16.53 o 
  -7   7   9      101.96      102.27     11.35 o 
  -6   7   9       51.10       47.70     10.13 o 
  -5   7   9      154.09      172.66     10.66 o 
  -4   7   9      199.49      196.15     11.75 o 
  -3   7   9      151.38      154.30      9.75 o 
  -2   7   9      150.30      167.88     40.71 o 
  -1   7   9      100.08      110.91     30.98 o 
  -6   8   9       21.03       25.05     10.96 o 
  -5   8   9        0.02        9.79     11.24 o 
  -4   8   9        1.35        7.83     11.80 o 
  -3   8   9        0.19        1.59     10.48 o 
   2 -10  10        1.91       16.32     18.88 o 
   3 -10  10       59.37       61.15     15.72 o 
   4 -10  10       24.93       26.05     20.75 o 
  -1  -9  10       73.14       79.06     15.03 o 
   0  -9  10      139.77      105.71     20.52 o 
   1  -9  10      200.95      184.74     19.65 o 
   2  -9  10      156.47      158.03     19.36 o 
   4  -9  10      173.41      175.20     25.00 o 
   5  -9  10       62.41       75.23     16.68 o 
   6  -9  10       50.70       56.80     15.29 o 
  -2  -8  10       83.80       95.10     16.96 o 
  -1  -8  10       57.17       63.50     17.43 o 
   0  -8  10       66.02       60.10     16.72 o 
   2  -8  10       86.34       74.32     17.03 o 
   3  -8  10      429.43      418.45     25.24 o 
   4  -8  10      295.17      295.82     15.43 o 
   5  -8  10      155.32      143.57     13.95 o 
   6  -8  10       68.36       77.64     14.34 o 
   7  -8  10       94.66      112.16     17.25 o 
  -4  -7  10       73.10       76.12     17.41 o 
  -3  -7  10       61.46       60.42     12.36 o 
  -2  -7  10       87.73       93.55     11.46 o 
  -1  -7  10       29.84       41.45      9.32 o 
   0  -7  10       32.23       36.62     15.03 o 
   1  -7  10       33.83       31.55     13.96 o 
   2  -7  10        0.66        3.82     18.46 o 
   3  -7  10        4.08        0.00     18.17 o 
   4  -7  10       10.26        6.11     12.07 o 
   5  -7  10       18.76       19.79     12.28 o 
   6  -7  10       13.34       15.73     11.95 o 
   7  -7  10        6.52        6.47     13.12 o 
  -5  -6  10      150.35      169.03     19.82 o 
  -4  -6  10      146.26      157.15     16.52 o 
  -3  -6  10      199.59      218.06     13.51 o 
  -2  -6  10      480.50      515.03     32.36 o 
  -1  -6  10      357.95      374.57     22.23 o 
   0  -6  10      569.65      558.80     75.84 o 
   1  -6  10      528.93      588.35     21.49 o 
   2  -6  10      611.30      636.71     19.49 o 
   3  -6  10      859.71      889.83     55.72 o 
   4  -6  10      635.41      664.09     37.72 o 
   5  -6  10      294.27      278.09     35.59 o 
   6  -6  10       78.75       89.43     30.06 o 
   7  -6  10      100.60      105.86     14.56 o 
  -6  -5  10        0.17        8.08     17.06 o 
  -5  -5  10        2.86        6.78     13.76 o 
  -4  -5  10       22.61       27.07     12.11 o 
  -3  -5  10       80.99       86.44     16.59 o 
  -2  -5  10      130.22      143.55     12.01 o 
  -1  -5  10      291.54      300.64     32.90 o 
   0  -5  10       53.74       71.43     15.08 o 
   1  -5  10       86.85       93.16     15.06 o 
   2  -5  10      323.88      328.69     15.12 o 
   3  -5  10      353.69      350.54     27.16 o 
   4  -5  10      478.90      472.96     11.95 o 
   5  -5  10      138.86      130.92     11.37 o 
   6  -5  10      151.69      161.55     17.80 o 
   7  -5  10      136.96      112.72     20.30 o 
  -7  -4  10      196.00      226.46     22.26 o 
  -6  -4  10      230.25      233.63     24.96 o 
  -5  -4  10      492.04      479.26     24.27 o 
  -4  -4  10      331.25      343.67     17.93 o 
  -3  -4  10      566.37      478.87     17.69 o 
  -2  -4  10      455.21      477.67     72.73 o 
  -1  -4  10        0.71       11.33      9.21 o 
   0  -4  10       59.96       52.32     13.84 o 
   1  -4  10       61.76       68.56     14.34 o 
   2  -4  10      114.78      111.93     10.17 o 
   3  -4  10      107.51       88.55     10.33 o 
   4  -4  10       16.84       20.46     10.26 o 
   5  -4  10       11.61       13.32     10.56 o 
   6  -4  10       16.27       21.33     12.56 o 
   7  -4  10        5.04        0.53     12.59 o 
  -7  -3  10       60.25       82.59     19.67 o 
  -6  -3  10      174.16      172.18     15.85 o 
  -5  -3  10      481.70      488.62     18.06 o 
  -4  -3  10      348.32      306.89     15.61 o 
  -3  -3  10      388.76      338.95     14.56 o 
  -2  -3  10     1521.42     1457.03    207.34 o 
  -1  -3  10     1530.25     1721.68     20.88 o 
   0  -3  10      732.43      743.77     14.03 o 
   1  -3  10     1157.89     1291.77     40.20 o 
   2  -3  10     1126.34     1229.28     22.97 o 
   3  -3  10     1742.33     1673.64     38.63 o 
   4  -3  10     1443.18     1350.87     55.53 o 
   5  -3  10      263.00      224.03     13.67 o 
   6  -3  10      152.63      140.35      9.29 o 
   7  -3  10       70.56       64.62     14.18 o 
  -8  -2  10       41.40       35.76     18.91 o 
  -7  -2  10       60.97       52.95     17.75 o 
  -6  -2  10       23.90       28.91     11.91 o 
  -5  -2  10       44.34       32.14     15.24 o 
  -4  -2  10       64.19       71.25     13.76 o 
  -3  -2  10        1.75        0.00      9.49 o 
  -2  -2  10      158.11      163.69     18.58 o 
  -1  -2  10      290.87      329.56     13.55 o 
   0  -2  10      292.77      341.11     13.87 o 
   1  -2  10      557.81      565.12     28.69 o 
   2  -2  10       35.57       57.64     10.05 o 
   3  -2  10       46.62       57.98      7.27 o 
   4  -2  10       82.73       93.95     10.42 o 
   5  -2  10      150.91      156.80     10.51 o 
   6  -2  10      132.15      114.41     17.03 o 
   7  -2  10       32.51       26.78     11.87 o 
  -8  -1  10      201.30      190.12     14.50 o 
  -7  -1  10      265.03      238.04     13.29 o 
  -6  -1  10     1034.40      916.56     16.47 o 
  -5  -1  10     1756.40     1725.02     21.10 o 
  -4  -1  10     1177.19     1016.38     15.19 o 
  -3  -1  10      907.71      846.56     17.19 o 
  -2  -1  10     1480.13     1620.84     19.96 o 
  -1  -1  10      751.10      819.00     16.59 o 
   0  -1  10      193.18      223.51     13.66 o 
   1  -1  10      255.38      275.49      9.77 o 
   2  -1  10       59.27       78.16      9.11 o 
   3  -1  10      189.17      185.01      8.70 o 
   4  -1  10      158.53      141.80      9.08 o 
   5  -1  10        0.36        4.35     14.37 o 
   6  -1  10        0.09        2.36     12.39 o 
  -9   0  10       60.16       51.10     15.56 o 
  -8   0  10       72.10       84.46     18.54 o 
  -7   0  10        3.27        0.00     16.22 o 
  -6   0  10      102.07      112.18     11.75 o 
  -5   0  10      560.96      524.38     14.58 o 
  -4   0  10      576.83      507.19     15.16 o 
  -3   0  10     1023.33     1066.96    182.91 o 
  -2   0  10     1341.75     1500.62     19.38 o 
  -1   0  10      618.18      617.15     15.72 o 
   0   0  10      905.70      866.81     17.06 o 
   1   0  10     1124.49     1183.49     26.07 o 
   2   0  10      666.24      665.98     22.40 o 
   3   0  10      820.81      815.83     46.83 o 
   4   0  10      420.59      366.97     16.19 o 
   5   0  10      223.45      228.07     11.85 o 
   6   0  10      130.12      121.14     14.25 o 
  -9   1  10      200.93      218.36     14.74 o 
  -8   1  10       85.22       76.84     17.59 o 
  -7   1  10      133.65      118.37     13.40 o 
  -6   1  10      103.37       91.05     10.87 o 
  -5   1  10      108.16       94.75      8.43 o 
  -4   1  10       55.58       64.95     14.31 o 
  -3   1  10       49.52       47.51      7.88 o 
  -2   1  10       13.30       24.76     13.00 o 
  -1   1  10      140.19      136.86     10.52 o 
   0   1  10      194.89      200.78     14.66 o 
   1   1  10       35.79       42.57      9.61 o 
   2   1  10       90.78       97.04      8.80 o 
   3   1  10       24.22       28.65     10.24 o 
   4   1  10       26.68       37.65     19.16 o 
   5   1  10       66.86       75.53     10.99 o 
  -9   2  10      267.61      283.47     18.93 o 
  -8   2  10      319.00      300.48     16.82 o 
  -7   2  10      472.84      445.63     11.72 o 
  -6   2  10      725.03      668.86     25.82 o 
  -5   2  10      975.60      853.78     22.90 o 
  -4   2  10     1068.05      980.63     53.49 o 
  -3   2  10     1107.87     1119.16    111.67 o 
  -2   2  10     1574.00     1516.94     98.65 o 
  -1   2  10      917.02      898.35     14.16 o 
   0   2  10      272.02      257.50     14.90 o 
   1   2  10      165.91      166.97     10.32 o 
   2   2  10       87.71       95.78     11.23 o 
   3   2  10      118.23      116.31     10.38 o 
   4   2  10       53.15       39.88     10.68 o 
  -9   3  10       19.90       40.21     16.93 o 
  -8   3  10        6.26       14.32     11.99 o 
  -7   3  10        2.99        5.39     12.10 o 
  -6   3  10      110.22      101.94      8.92 o 
  -5   3  10      123.09      116.78     10.51 o 
  -4   3  10      292.81      310.03     33.62 o 
  -3   3  10      605.15      641.68     67.28 o 
  -2   3  10      744.94      746.82     81.31 o 
  -1   3  10      806.79      834.78    101.06 o 
   0   3  10      536.92      510.66     73.86 o 
   1   3  10      419.95      418.97     32.75 o 
   2   3  10      242.51      234.54     18.44 o 
   3   3  10      129.45      124.06     10.65 o 
   4   3  10      141.76      158.29     15.38 o 
  -9   4  10      109.91      127.71     14.21 o 
  -8   4  10      125.94      139.04     13.92 o 
  -7   4  10      168.32      165.86     12.32 o 
  -6   4  10      218.23      206.60     12.17 o 
  -5   4  10      297.53      278.75     18.38 o 
  -4   4  10       19.18       19.84      8.04 o 
  -3   4  10       22.53       22.67      8.49 o 
  -2   4  10       21.77       17.18      8.54 o 
  -1   4  10        0.82        2.64     11.11 o 
   0   4  10        7.74        9.24      9.22 o 
   1   4  10        0.01       12.49      8.60 o 
   2   4  10       10.04       13.62      8.56 o 
   3   4  10        4.43       16.03     11.47 o 
  -9   5  10      212.78      225.91     21.83 o 
  -8   5  10      226.52      225.24     22.16 o 
  -7   5  10      268.76      271.93     16.14 o 
  -6   5  10      411.58      407.27     13.51 o 
  -5   5  10      579.97      608.71     61.03 o 
  -4   5  10      569.54      608.62     27.28 o 
  -3   5  10      558.21      575.95     30.10 o 
  -2   5  10      710.78      740.65     88.30 o 
  -1   5  10      383.14      374.34     43.23 o 
   0   5  10      236.39      230.59     10.40 o 
   1   5  10      167.87      165.94     15.36 o 
  -8   6  10       14.98       12.75     14.44 o 
  -7   6  10       23.30       29.79     12.63 o 
  -6   6  10        0.25        8.21      9.82 o 
  -5   6  10        0.22       10.15     10.12 o 
  -4   6  10       39.31       34.90      8.72 o 
  -3   6  10      135.94      138.58     18.08 o 
  -2   6  10      155.24      161.46     31.05 o 
  -1   6  10      163.42      163.88     23.89 o 
   0   6  10       98.02      106.74     11.75 o 
  -7   7  10       97.33      120.23     11.24 o 
  -6   7  10      144.98      161.38     10.19 o 
  -5   7  10      146.17      149.36     10.78 o 
  -4   7  10       55.84       66.60     11.52 o 
  -3   7  10       17.50       13.39     11.44 o 
  -2   7  10       18.27       16.98     19.01 o 
   0  -9  11       11.66       12.74     20.33 o 
   1  -9  11       15.69       52.32     18.25 o 
   3  -9  11       20.96       23.28     20.22 o 
   4  -9  11       59.38       56.14     25.45 o 
   5  -9  11       58.61       60.57     15.57 o 
  -2  -8  11      109.97      109.89     15.78 o 
  -1  -8  11      179.84      179.22     15.28 o 
   0  -8  11      137.11      145.72     23.78 o 
   1  -8  11        8.15       11.86     18.10 o 
   2  -8  11       34.65       33.08     15.41 o 
   3  -8  11       44.53       42.22     20.86 o 
   4  -8  11        5.91        9.31     13.02 o 
   5  -8  11       34.53       40.87     14.51 o 
   6  -8  11       13.85       23.62     13.60 o 
  -3  -7  11      173.28      186.83     19.58 o 
  -2  -7  11       33.74       34.89     11.70 o 
  -1  -7  11       87.41       94.66     14.83 o 
   0  -7  11      315.60      337.97     24.05 o 
   1  -7  11      278.83      274.26     22.33 o 
   2  -7  11      609.32      600.16     22.12 o 
   3  -7  11      444.40      444.08     19.91 o 
   4  -7  11      354.15      358.52     12.93 o 
   5  -7  11      281.03      280.47     25.31 o 
   6  -7  11      137.24      153.89     13.67 o 
  -5  -6  11       11.40       15.44     16.55 o 
  -4  -6  11        0.72        2.84     13.96 o 
  -3  -6  11        0.39        0.00     10.64 o 
  -2  -6  11       14.80       25.73     12.53 o 
  -1  -6  11       36.19       31.60     11.23 o 
   0  -6  11       18.17       12.99     11.00 o 
   1  -6  11      105.51      109.51     16.24 o 
   2  -6  11       67.18       68.01     16.67 o 
   3  -6  11       76.41       80.40     12.79 o 
   4  -6  11      173.20      162.91     21.49 o 
   5  -6  11       12.44       15.50     11.30 o 
   6  -6  11        8.53        0.17     12.57 o 
   7  -6  11       54.72       65.05     14.36 o 
  -5  -5  11      196.22      194.03     21.12 o 
  -4  -5  11      386.40      361.66     31.18 o 
  -3  -5  11      670.14      760.97     87.31 o 
  -2  -5  11      396.55      418.07     37.04 o 
  -1  -5  11      645.10      650.91     69.88 o 
   0  -5  11      334.29      392.51     16.98 o 
   1  -5  11       71.97       77.89     15.03 o 
   2  -5  11      495.63      505.37     17.77 o 
   3  -5  11      189.76      203.62     10.97 o 
   4  -5  11      145.94      140.88      9.88 o 
   5  -5  11      112.28      116.86     20.24 o 
   6  -5  11       31.78       40.87     12.13 o 
   7  -5  11        7.68       20.10     13.74 o 
  -6  -4  11       34.12       40.26     14.94 o 
  -5  -4  11       84.50       75.54     13.70 o 
  -4  -4  11      333.45      362.76     18.22 o 
  -3  -4  11      288.82      303.04     42.69 o 
  -2  -4  11      228.92      221.57     39.30 o 
  -1  -4  11      163.47      176.67     23.76 o 
   0  -4  11      194.45      219.79     14.19 o 
   1  -4  11     1170.76     1250.17     20.36 o 
   2  -4  11      663.66      667.38     12.09 o 
   3  -4  11      729.12      690.90     22.70 o 
   4  -4  11      927.69      788.64     39.91 o 
   5  -4  11      249.45      253.19     40.23 o 
   6  -4  11      109.19      121.36     13.16 o 
   7  -4  11       98.60      102.68     14.96 o 
  -7  -3  11      133.62      119.66     19.86 o 
  -6  -3  11      227.04      213.46     14.86 o 
  -5  -3  11      127.44      136.59     17.30 o 
  -4  -3  11        4.64       18.17     15.32 o 
  -3  -3  11      106.36      104.34     18.35 o 
  -2  -3  11       68.05       75.29      9.82 o 
  -1  -3  11      419.43      443.50     15.85 o 
   0  -3  11       67.15       52.53     14.50 o 
   1  -3  11       90.44       70.70     15.29 o 
   2  -3  11        0.34        0.00      8.31 o 
   3  -3  11       94.90       80.81     10.29 o 
   4  -3  11       28.44       26.77     10.72 o 
   5  -3  11        1.71        7.41     10.17 o 
   6  -3  11        4.06        1.64     10.81 o 
  -7  -2  11      143.53      145.29     19.78 o 
  -6  -2  11      427.92      434.62     17.77 o 
  -5  -2  11      756.54      688.08     18.27 o 
  -4  -2  11     1086.77      903.70     15.29 o 
  -3  -2  11     1256.07     1306.51    126.44 o 
  -2  -2  11     1015.50      928.30    154.85 o 
  -1  -2  11      409.57      467.74     12.39 o 
   0  -2  11      575.77      617.91     16.88 o 
   1  -2  11     1016.42     1023.61     25.13 o 
   2  -2  11      293.49      303.48     10.98 o 
   3  -2  11      383.23      372.94     11.35 o 
   4  -2  11      271.14      248.13     10.20 o 
   5  -2  11       78.16       78.84     13.67 o 
   6  -2  11       36.41       33.27     18.47 o 
  -8  -1  11        0.00        8.57     18.22 o 
  -7  -1  11        0.67        0.00     15.93 o 
  -6  -1  11       21.98       14.21     12.73 o 
  -5  -1  11       64.74       52.53     10.92 o 
  -4  -1  11      220.24      202.49     14.93 o 
  -3  -1  11      291.08      323.36     36.96 o 
  -2  -1  11      639.64      650.58     13.55 o 
  -1  -1  11       10.78       19.86     10.15 o 
   0  -1  11      326.09      357.30     15.06 o 
   1  -1  11      793.19      848.71     51.02 o 
   2  -1  11      416.37      399.25     38.84 o 
   3  -1  11      766.99      716.47     33.71 o 
   4  -1  11      472.37      418.59     36.35 o 
   5  -1  11      170.10      163.14     16.02 o 
   6  -1  11       52.83       61.14     13.36 o 
  -8   0  11      221.65      256.60     18.83 o 
  -7   0  11      229.25      219.44     15.52 o 
  -6   0  11      573.88      529.80     16.86 o 
  -5   0  11      385.34      354.17     12.95 o 
  -4   0  11      312.40      279.80     14.50 o 
  -3   0  11      289.32      278.16     47.52 o 
  -2   0  11       74.30       78.34      9.99 o 
  -1   0  11       26.29       39.66      9.44 o 
   0   0  11       37.61       32.94      9.55 o 
   1   0  11       22.53       31.70      9.68 o 
   2   0  11        0.74        5.07      7.95 o 
   3   0  11        0.20        0.00     10.80 o 
   4   0  11        5.83       22.88     11.25 o 
   5   0  11        0.55        0.00     12.19 o 
  -9   1  11      168.80      218.89     22.57 o 
  -8   1  11      154.17      147.69     14.11 o 
  -7   1  11      163.09      176.91     21.50 o 
  -6   1  11      590.18      577.50     22.20 o 
  -5   1  11      839.60      702.93     11.23 o 
  -4   1  11      709.34      632.38     31.18 o 
  -3   1  11     1367.86     1456.40     16.43 o 
  -2   1  11     1024.03     1092.24     18.19 o 
  -1   1  11      231.16      227.33     14.40 o 
   0   1  11      953.44      887.25     14.32 o 
   1   1  11      874.43      880.09     11.17 o 
   2   1  11      371.72      359.59     20.86 o 
   3   1  11      355.47      332.68     11.93 o 
   4   1  11      201.35      179.59     11.17 o 
   5   1  11       64.62       64.48     12.54 o 
  -9   2  11        5.25        0.00     21.12 o 
  -8   2  11        3.61        6.39     11.14 o 
  -7   2  11        6.88       10.35     11.88 o 
  -6   2  11        1.45       11.56     10.90 o 
  -5   2  11        1.85        7.09      9.94 o 
  -4   2  11       51.50       58.34      7.22 o 
  -3   2  11      163.26      174.04     14.48 o 
  -2   2  11      149.53      134.92     14.24 o 
  -1   2  11      209.99      219.37     11.42 o 
   0   2  11      264.13      276.96     16.03 o 
   1   2  11      170.71      199.38     21.99 o 
   2   2  11      144.80      139.82      8.49 o 
   3   2  11      160.82      138.55     12.49 o 
   4   2  11      105.30       94.12     10.07 o 
  -9   3  11      285.82      279.30     15.19 o 
  -8   3  11      165.59      157.20     14.05 o 
  -7   3  11      312.84      285.38     12.95 o 
  -6   3  11      764.54      667.36     11.73 o 
  -5   3  11      649.94      608.24     12.47 o 
  -4   3  11      507.71      519.36     33.07 o 
  -3   3  11      609.91      596.36     35.90 o 
  -2   3  11      158.29      147.71      7.78 o 
  -1   3  11        2.39        0.27     10.32 o 
   0   3  11      107.68      101.85     25.13 o 
   1   3  11       75.83       80.18     12.39 o 
   2   3  11       20.46       25.74      9.14 o 
   3   3  11       14.45       15.57     14.38 o 
  -9   4  11      140.54      116.47     15.53 o 
  -8   4  11       66.79       70.68     13.60 o 
  -7   4  11      165.61      164.73     12.23 o 
  -6   4  11      306.91      296.62     15.98 o 
  -5   4  11      316.36      319.58     14.59 o 
  -4   4  11      493.86      477.11     40.00 o 
  -3   4  11      351.77      346.45     31.23 o 
  -2   4  11      223.20      187.85     23.47 o 
  -1   4  11      273.88      255.60     19.45 o 
   0   4  11      292.38      278.77     12.48 o 
   1   4  11      205.77      193.22     31.13 o 
   2   4  11      130.68      126.67     11.26 o 
  -8   5  11       21.76       18.61     14.05 o 
  -7   5  11       16.39       18.38     14.44 o 
  -6   5  11       48.11       57.09      9.14 o 
  -5   5  11       16.64       16.30      8.54 o 
  -4   5  11        6.46       10.31      8.40 o 
  -3   5  11        0.41        0.00     28.73 o 
  -2   5  11       19.48       20.43      9.92 o 
  -1   5  11       91.32       88.10     14.96 o 
   0   5  11       41.22       38.10     11.56 o 
   1   5  11       45.98       37.35     12.69 o 
  -7   6  11      133.23      163.33     11.88 o 
  -6   6  11      230.57      237.44     17.82 o 
  -5   6  11      301.36      315.33     29.06 o 
  -4   6  11      251.41      272.48     19.96 o 
  -3   6  11      178.73      202.13     34.78 o 
  -2   6  11       66.65       68.10     11.55 o 
  -1   6  11       22.38       34.15     13.75 o 
  -5   7  11       58.12       78.35     13.38 o 
  -4   7  11      142.40      142.94     10.66 o 
   2  -9  12       66.94       58.43     25.03 o 
   3  -9  12       63.59       70.72     28.19 o 
   4  -9  12       47.31       55.56     26.45 o 
  -1  -8  12       71.62       71.91     14.55 o 
   0  -8  12       59.41       58.49     18.70 o 
   1  -8  12       66.08       71.31     15.77 o 
   2  -8  12      215.59      241.81     23.07 o 
   3  -8  12      168.22      177.54     23.65 o 
   4  -8  12       99.84      106.64     21.39 o 
   5  -8  12      106.32      129.33     15.41 o 
  -3  -7  12       61.16       75.80     13.19 o 
  -2  -7  12       90.16       99.14     16.35 o 
  -1  -7  12      211.73      222.05     15.97 o 
   0  -7  12       70.81       75.35     14.76 o 
   1  -7  12        2.05        8.10     14.18 o 
   2  -7  12        3.07        1.24     17.75 o 
   3  -7  12        3.19        0.00     20.52 o 
   4  -7  12        0.96        2.02     13.18 o 
   5  -7  12        0.31        4.34     12.59 o 
   6  -7  12        4.93       22.82     14.88 o 
  -4  -6  12      142.28      147.28     14.76 o 
  -3  -6  12      174.91      206.01     23.51 o 
  -2  -6  12      295.06      336.72     19.18 o 
  -1  -6  12      892.07      887.31     76.21 o 
   0  -6  12      437.37      434.35     59.32 o 
   1  -6  12      287.65      313.29     20.57 o 
   2  -6  12      467.31      432.19     18.93 o 
   3  -6  12      219.32      237.02     12.55 o 
   4  -6  12      177.14      184.99     12.44 o 
   5  -6  12      140.29      139.08     20.48 o 
   6  -6  12       98.55      115.65     25.27 o 
  -5  -5  12        7.07        8.73     13.63 o 
  -4  -5  12        7.02        6.43     18.12 o 
  -3  -5  12        7.95       14.51     12.27 o 
  -2  -5  12        3.13        3.71     11.43 o 
  -1  -5  12        5.57       10.12     11.06 o 
   0  -5  12       77.13      105.53     14.90 o 
   1  -5  12      204.11      206.84     16.06 o 
   2  -5  12      222.81      236.30     17.01 o 
   3  -5  12      308.11      311.78     23.20 o 
   4  -5  12      118.03      103.62     12.51 o 
   5  -5  12       99.62      108.45     13.30 o 
   6  -5  12      124.25      116.30     15.27 o 
  -6  -4  12      135.09      148.70     17.21 o 
  -5  -4  12      165.76      179.81     17.83 o 
  -4  -4  12      403.56      389.42     17.69 o 
  -3  -4  12      174.38      181.72     27.00 o 
  -2  -4  12      388.37      348.13     50.25 o 
  -1  -4  12     1198.43     1342.30     21.39 o 
   0  -4  12       91.71       99.91     15.72 o 
   1  -4  12       45.83       58.83     15.64 o 
   2  -4  12       72.28       70.26     10.98 o 
   3  -4  12        0.17        0.00     10.65 o 
   4  -4  12        0.09        4.01     11.15 o 
   5  -4  12        0.83        9.89     13.02 o 
   6  -4  12        0.03       20.49     12.72 o 
  -7  -3  12       53.47       57.35     20.36 o 
  -6  -3  12      109.67      112.74     14.29 o 
  -5  -3  12      323.86      341.85     19.38 o 
  -4  -3  12      360.30      336.71     17.25 o 
  -3  -3  12       95.70       94.60     15.25 o 
  -2  -3  12      525.55      560.41     90.50 o 
  -1  -3  12      727.94      829.02     18.99 o 
   0  -3  12      610.45      647.63     17.96 o 
   1  -3  12      839.88      846.80     17.96 o 
   2  -3  12      711.51      735.08     59.88 o 
   3  -3  12      694.40      615.45     34.00 o 
   4  -3  12      286.99      265.97     14.53 o 
   5  -3  12      184.54      188.20     11.19 o 
   6  -3  12       99.38       82.61     14.19 o 
  -7  -2  12       51.20       65.08     20.09 o 
  -6  -2  12        0.14        5.09     12.02 o 
  -5  -2  12       28.09       34.97     16.16 o 
  -4  -2  12        3.35        7.36     15.08 o 
  -3  -2  12       26.43       29.18      7.61 o 
  -2  -2  12       21.87        7.57     10.55 o 
  -1  -2  12      281.50      287.08     15.85 o 
   0  -2  12      342.22      327.16     15.80 o 
   1  -2  12      337.74      300.37     11.76 o 
   2  -2  12      169.64      184.51      7.86 o 
   3  -2  12      190.14      190.02     11.64 o 
   4  -2  12       88.05       77.84     12.17 o 
   5  -2  12       78.87       75.82     14.95 o 
  -8  -1  12      190.48      199.04     21.39 o 
  -7  -1  12      213.93      203.97     18.99 o 
  -6  -1  12      318.21      320.35     11.80 o 
  -5  -1  12      977.70      936.90     19.33 o 
  -4  -1  12      737.85      664.56     16.43 o 
  -3  -1  12      263.92      251.37     20.66 o 
  -2  -1  12     1051.19     1099.10     17.77 o 
  -1  -1  12      860.98      950.19     17.93 o 
   0  -1  12      365.27      354.69     14.74 o 
   1  -1  12      199.43      221.22     27.69 o 
   2  -1  12       88.47       87.43     10.57 o 
   3  -1  12       82.70       69.93     11.01 o 
   4  -1  12       15.44        3.89     11.18 o 
   5  -1  12       14.37       10.29      9.46 o 
  -8   0  12       37.74       42.96     20.28 o 
  -7   0  12       19.17       24.08     14.52 o 
  -6   0  12      188.47      183.64     12.62 o 
  -5   0  12      740.17      699.63     17.43 o 
  -4   0  12      276.55      284.26     47.82 o 
  -3   0  12      624.81      609.68     85.54 o 
  -2   0  12      164.50      176.60     10.57 o 
  -1   0  12        7.35       15.48     13.24 o 
   0   0  12      918.95     1010.71     18.62 o 
   1   0  12      732.57      728.06     13.42 o 
   2   0  12      730.63      720.66     79.90 o 
   3   0  12      529.23      516.86     12.29 o 
   4   0  12      191.38      153.90     12.65 o 
  -8   1  12      116.87      110.16     15.83 o 
  -7   1  12       86.29       85.38     18.60 o 
  -6   1  12        4.16        6.98     11.58 o 
  -5   1  12       14.94       11.24     10.81 o 
  -4   1  12       40.98       20.89      8.32 o 
  -3   1  12        5.03       19.01     14.19 o 
  -2   1  12      113.75      100.76     14.58 o 
  -1   1  12      136.61      148.80     14.34 o 
   0   1  12       12.29       22.97     14.79 o 
   1   1  12       76.80       83.50     10.74 o 
   2   1  12       35.11       35.18      9.65 o 
   3   1  12       31.24       32.41     11.93 o 
   4   1  12       35.15       38.76     11.57 o 
  -8   2  12      240.23      215.19     12.32 o 
  -7   2  12      236.93      232.23     11.48 o 
  -6   2  12      710.67      656.66     13.78 o 
  -5   2  12     1048.53      925.18     14.09 o 
  -4   2  12      551.48      550.31     41.97 o 
  -3   2  12      828.63      842.09     57.42 o 
  -2   2  12      497.56      473.40     24.80 o 
  -1   2  12      306.82      274.27     40.00 o 
   0   2  12      328.37      290.35     12.60 o 
   1   2  12       90.98       87.86      8.75 o 
   2   2  12      129.57      113.96     11.77 o 
   3   2  12       73.57       70.73      9.94 o 
  -8   3  12        0.30        5.31     14.87 o 
  -7   3  12        1.53        0.00     12.12 o 
  -6   3  12      171.62      166.86     19.79 o 
  -5   3  12      205.85      210.41      8.62 o 
  -4   3  12      139.80      141.09      7.43 o 
  -3   3  12      281.04      258.82     30.40 o 
  -2   3  12        3.48       15.17      9.53 o 
  -1   3  12        1.25       11.77     14.91 o 
   0   3  12      253.62      245.78     31.01 o 
   1   3  12      302.26      296.20     35.48 o 
   2   3  12      164.24      175.43     12.95 o 
  -8   4  12       97.11       88.47     14.37 o 
  -7   4  12       95.30      108.79     19.47 o 
  -6   4  12      148.01      145.86     27.60 o 
  -5   4  12      125.78      123.57     15.79 o 
  -4   4  12        1.63        0.00      9.74 o 
  -3   4  12        2.61       13.33     12.34 o 
  -2   4  12        5.05       12.39      8.61 o 
  -1   4  12       27.13       29.51     18.84 o 
   0   4  12        3.00        9.13     12.56 o 
   1   4  12        8.27        0.00     12.04 o 
  -7   5  12      132.83      134.09     14.78 o 
  -6   5  12      310.77      329.75     19.40 o 
  -5   5  12      369.92      385.46     14.62 o 
  -4   5  12      439.27      468.16     28.89 o 
  -3   5  12      402.87      421.39     60.91 o 
  -2   5  12       99.21      118.61     22.26 o 
  -1   5  12       74.54       68.97     13.79 o 
  -6   6  12       12.73       32.67     10.34 o 
  -5   6  12        6.73        3.59     11.39 o 
  -4   6  12       41.00       42.61     10.33 o 
  -3   6  12       64.43       64.33     12.69 o 
  -1  -8  13      110.50      109.83     19.57 o 
   0  -8  13       78.79       88.84     18.69 o 
   1  -8  13       48.09       45.78     16.24 o 
   2  -8  13       50.29       32.75     23.73 o 
   3  -8  13       52.61       41.48     23.15 o 
   4  -8  13       19.83       21.15     20.91 o 
  -2  -7  13       75.43       81.15     16.92 o 
  -1  -7  13      227.92      220.81     16.88 o 
   0  -7  13      214.68      229.30     21.58 o 
   1  -7  13      279.20      265.51     30.89 o 
   2  -7  13      213.03      220.42     20.83 o 
   3  -7  13      104.24      104.87     18.83 o 
   4  -7  13      169.98      179.02     13.90 o 
   5  -7  13      198.29      172.01     14.26 o 
  -4  -6  13        5.62       14.58     12.69 o 
  -3  -6  13       17.12       20.99     14.50 o 
  -2  -6  13        9.07       11.12     13.00 o 
  -1  -6  13        0.38       10.83     13.06 o 
   0  -6  13        3.50       11.29     12.38 o 
   1  -6  13       12.75       16.22     16.03 o 
   2  -6  13        0.13        1.11     17.17 o 
   3  -6  13        0.68        4.09     17.93 o 
   4  -6  13       19.17       29.95     13.33 o 
   5  -6  13       36.13       41.28     13.19 o 
  -5  -5  13      144.10      140.62     18.04 o 
  -4  -5  13      308.71      323.08     25.38 o 
  -3  -5  13      294.19      353.62     51.46 o 
  -2  -5  13      507.49      513.79     59.52 o 
  -1  -5  13      596.60      563.65     70.35 o 
   0  -5  13      123.38      142.00     17.25 o 
   1  -5  13      170.03      191.84     17.88 o 
   2  -5  13      127.01      131.27     16.27 o 
   3  -5  13       62.48       60.83     16.28 o 
   4  -5  13       89.69       90.70     13.25 o 
   5  -5  13       44.74       49.57     13.59 o 
  -5  -4  13       32.29       32.80     17.85 o 
  -4  -4  13      135.59      140.65     13.09 o 
  -3  -4  13       64.69       83.25     11.60 o 
  -2  -4  13      114.23      131.87     20.15 o 
  -1  -4  13      361.32      375.68     16.72 o 
   0  -4  13      493.36      532.16     17.19 o 
   1  -4  13      501.74      501.70     18.17 o 
   2  -4  13      262.66      246.03     13.16 o 
   3  -4  13      171.01      164.72     10.05 o 
   4  -4  13      332.95      329.80     13.21 o 
   5  -4  13      312.52      278.12     15.97 o 
  -6  -3  13       73.91       64.82     19.30 o 
  -5  -3  13       50.64       63.89     16.98 o 
  -4  -3  13       20.08       26.21     11.48 o 
  -3  -3  13        4.52        0.05      9.28 o 
  -2  -3  13      269.96      261.71     15.51 o 
  -1  -3  13      148.98      156.32     11.60 o 
   0  -3  13        1.67        0.00     14.19 o 
   1  -3  13        0.26        5.48     14.58 o 
   2  -3  13       24.20       33.07     10.35 o 
   3  -3  13        0.46        0.00      9.85 o 
   4  -3  13        9.69       10.91     12.59 o 
   5  -3  13        0.16       15.03     12.92 o 
  -7  -2  13      134.56      134.18     15.91 o 
  -6  -2  13      105.01      115.95     19.22 o 
  -5  -2  13      514.94      494.56     18.72 o 
  -4  -2  13     1047.01     1019.38    142.79 o 
  -3  -2  13      707.26      733.26    100.63 o 
  -2  -2  13     1021.15     1131.61     20.04 o 
  -1  -2  13      913.50      930.20     18.62 o 
   0  -2  13      665.01      701.32     17.38 o 
   1  -2  13      445.29      437.76     13.76 o 
   2  -2  13      147.56      158.81     11.94 o 
   3  -2  13       39.71       49.19     11.69 o 
   4  -2  13       86.57      102.87     13.42 o 
   5  -2  13       95.14       85.81     14.62 o 
  -7  -1  13        0.24        8.56     16.59 o 
  -6  -1  13        0.99        0.00     10.93 o 
  -5  -1  13        2.56        9.04     12.13 o 
  -4  -1  13       75.93       79.80     11.88 o 
  -3  -1  13      188.86      204.95     47.56 o 
  -2  -1  13       24.63       22.94     13.66 o 
  -1  -1  13      152.16      145.37     11.02 o 
   0  -1  13      222.44      204.05     11.50 o 
   1  -1  13      199.32      211.27     16.90 o 
   2  -1  13      368.29      332.53     19.66 o 
   3  -1  13      158.00      150.76     27.74 o 
   4  -1  13      157.09      149.62     10.86 o 
  -7   0  13      171.48      157.52     15.06 o 
  -6   0  13       56.83       65.71     10.45 o 
  -5   0  13      213.48      186.13     15.11 o 
  -4   0  13      149.40      120.78     19.91 o 
  -3   0  13      191.53      192.02     46.16 o 
  -2   0  13      429.35      472.38     16.30 o 
  -1   0  13      124.78      106.95     15.29 o 
   0   0  13       39.30       47.20     14.40 o 
   1   0  13        8.20        3.09     14.66 o 
   2   0  13        0.43        6.39     11.58 o 
   3   0  13        1.73        0.00      8.96 o 
   4   0  13        2.73       14.59     13.30 o 
  -8   1  13      128.93      121.96     14.00 o 
  -7   1  13      128.88      119.02     12.08 o 
  -6   1  13      311.79      307.19     12.71 o 
  -5   1  13      420.92      447.38     30.41 o 
  -4   1  13      521.57      493.59     39.34 o 
  -3   1  13      847.26      913.54     17.93 o 
  -2   1  13      479.98      457.90     13.18 o 
  -1   1  13      824.88      844.50     19.06 o 
   0   1  13      592.04      574.74     14.32 o 
   1   1  13      238.61      210.51     17.27 o 
   2   1  13      135.27      145.13     20.42 o 
   3   1  13       43.78       23.27     12.72 o 
  -8   2  13       20.44       12.25     15.90 o 
  -7   2  13       13.29       25.45     13.17 o 
  -6   2  13        0.12        8.09     12.61 o 
  -5   2  13        0.38        6.25      8.24 o 
  -4   2  13       44.02       53.82      8.97 o 
  -3   2  13       10.64        4.91      9.33 o 
  -2   2  13        8.28        2.84      9.44 o 
  -1   2  13       39.31       39.80     11.47 o 
   0   2  13      100.76       89.03     23.89 o 
   1   2  13      131.67      103.83     24.48 o 
   2   2  13      133.49      118.73     18.25 o 
  -7   3  13       99.60       94.40     13.50 o 
  -6   3  13      215.47      232.30     17.46 o 
  -5   3  13      196.50      224.22     28.82 o 
  -4   3  13      269.93      266.69     14.65 o 
  -3   3  13      217.85      239.67     57.56 o 
  -2   3  13       43.41       49.63     10.09 o 
  -1   3  13      153.23      132.37     16.32 o 
   0   3  13       80.04       52.11     10.59 o 
   1   3  13       22.67       26.73     13.52 o 
  -7   4  13      108.22       95.19     12.45 o 
  -6   4  13      214.17      210.20     18.59 o 
  -5   4  13      181.18      187.13     17.35 o 
  -4   4  13      426.64      403.04     47.30 o 
  -3   4  13      328.47      326.27     17.64 o 
  -2   4  13      147.81      149.48     27.99 o 
  -1   4  13      249.40      236.73     27.74 o 
   0   4  13      195.68      162.71     46.05 o 
  -6   5  13        0.12        1.42      9.58 o 
  -5   5  13        3.02        4.91      9.90 o 
  -4   5  13       19.02       30.24     11.31 o 
  -3   5  13       11.05       12.01     11.28 o 
  -2   5  13        0.99       12.17     11.88 o 
   1  -8  14       81.71       85.64     16.45 o 
   2  -8  14       78.13       83.51     21.54 o 
  -1  -7  14       17.39       19.29     14.54 o 
   0  -7  14       32.64       33.67     15.23 o 
   1  -7  14       16.08        3.56     19.72 o 
   2  -7  14       25.50       26.18     19.30 o 
   3  -7  14       23.78       21.15     20.09 o 
   4  -7  14        1.71        0.00     18.35 o 
  -3  -6  14      132.51      161.46     15.87 o 
  -2  -6  14      261.86      280.89     32.59 o 
  -1  -6  14      287.48      310.13     44.51 o 
   0  -6  14      300.66      273.96     25.34 o 
   1  -6  14      205.05      203.47     20.25 o 
   2  -6  14      122.12      115.00     19.14 o 
   3  -6  14      122.57      112.17     18.12 o 
   4  -6  14       86.65       74.35     11.96 o 
  -4  -5  14        1.06        0.00     15.01 o 
  -3  -5  14        6.55       13.78     15.32 o 
  -2  -5  14       72.76       69.04     12.93 o 
  -1  -5  14       58.98       73.13     17.80 o 
   0  -5  14       82.09       90.26     18.56 o 
   1  -5  14      142.83      147.96     18.35 o 
   2  -5  14       73.43       69.38     18.80 o 
   3  -5  14       50.77       67.64     12.25 o 
   4  -5  14       70.39       65.14     14.31 o 
  -5  -4  14      195.70      206.14     14.68 o 
  -4  -4  14      220.45      242.62     50.08 o 
  -3  -4  14       50.62       65.86     12.68 o 
  -2  -4  14       78.80       56.00     12.89 o 
  -1  -4  14      160.61      155.63     16.80 o 
   0  -4  14      204.56      212.04     16.77 o 
   1  -4  14      125.34      105.93     17.85 o 
   2  -4  14       53.33       61.99     17.75 o 
   3  -4  14       47.19       35.05     12.62 o 
   4  -4  14       12.56       10.25     13.04 o 
  -6  -3  14       37.10       37.58     14.79 o 
  -5  -3  14      146.53      162.28     13.41 o 
  -4  -3  14      238.05      253.60     21.90 o 
  -3  -3  14      343.27      380.91     53.12 o 
  -2  -3  14      691.66      714.44     61.89 o 
  -1  -3  14      478.99      543.23     18.54 o 
   0  -3  14      422.26      434.01     13.79 o 
   1  -3  14      434.01      437.41     18.27 o 
   2  -3  14      237.31      211.30     18.83 o 
   3  -3  14      123.21      138.31     12.94 o 
   4  -3  14       67.12       61.10     17.07 o 
  -6  -2  14       20.62       36.73     20.25 o 
  -5  -2  14      102.35      110.85     18.48 o 
  -4  -2  14       78.53       77.25     10.32 o 
  -3  -2  14        2.66        5.16     11.18 o 
  -2  -2  14       23.17       36.23     15.32 o 
  -1  -2  14       72.34       73.52     16.22 o 
   0  -2  14       23.47       25.16     11.97 o 
   1  -2  14       40.71       35.94     16.01 o 
   2  -2  14       45.18       43.82     10.25 o 
   3  -2  14       21.89       20.58     11.05 o 
   4  -2  14       61.78       52.19     14.34 o 
  -7  -1  14      225.80      253.75     18.68 o 
  -6  -1  14      128.42      144.34     14.22 o 
  -5  -1  14      370.37      414.71     73.57 o 
  -4  -1  14      287.03      312.56     21.89 o 
  -3  -1  14      270.78      283.21     60.33 o 
  -2  -1  14      440.50      415.05     14.08 o 
  -1  -1  14      202.13      202.62     17.25 o 
   0  -1  14      177.28      195.24     17.09 o 
   1  -1  14      116.20      126.26     15.40 o 
   2  -1  14       71.60       79.51     15.77 o 
   3  -1  14       52.39       65.20     13.25 o 
  -7   0  14       27.00       30.64     14.80 o 
  -6   0  14       53.07       68.06     13.99 o 
  -5   0  14      129.57      137.43     10.43 o 
  -4   0  14      213.51      228.12     14.71 o 
  -3   0  14      282.09      274.35     24.31 o 
  -2   0  14      516.65      546.77     18.35 o 
  -1   0  14      593.37      685.07     18.85 o 
   0   0  14      287.46      260.13     12.97 o 
   1   0  14      373.35      319.31     13.42 o 
   2   0  14      213.40      179.36     11.58 o 
   3   0  14       74.06       49.77     13.56 o 
  -7   1  14       53.88       71.89     15.29 o 
  -6   1  14       36.99       34.01     13.14 o 
  -5   1  14       97.19      101.87     15.78 o 
  -4   1  14       30.10       34.10      9.41 o 
  -3   1  14       24.55       26.58     14.85 o 
  -2   1  14        5.00       33.46     16.35 o 
  -1   1  14        0.14        0.00     16.72 o 
   0   1  14        2.24       14.45     17.17 o 
   1   1  14       27.53       55.48     17.83 o 
   2   1  14       10.44        6.78     12.82 o 
  -7   2  14      115.26      106.31     14.70 o 
  -6   2  14      165.23      199.43     24.41 o 
  -5   2  14      338.28      349.93     22.25 o 
  -4   2  14      406.59      413.88     15.50 o 
  -3   2  14      381.34      370.15     36.57 o 
  -2   2  14      507.38      484.13     21.36 o 
  -1   2  14      310.32      276.38     11.00 o 
   0   2  14       82.31       93.08     10.95 o 
   1   2  14      115.74       98.82     22.16 o 
  -7   3  14       12.06       24.53     14.71 o 
  -6   3  14       27.82       36.59     10.77 o 
  -5   3  14       53.09       57.61      9.13 o 
  -4   3  14      107.32      116.05     10.41 o 
  -3   3  14      114.39      126.58     22.97 o 
  -2   3  14      157.81      156.17     11.44 o 
  -1   3  14      118.52      131.43     13.60 o 
   0   3  14      116.57      137.48     14.73 o 
  -6   4  14       45.40       41.54     10.50 o 
  -5   4  14       47.86       64.56     14.31 o 
  -4   4  14       65.62       74.22     11.02 o 
  -3   4  14       35.11       39.49     14.30 o 
  -2   4  14       60.31       54.89     11.94 o 
   0  -7  15      162.12      169.21     16.45 o 
   1  -7  15      143.01      141.10     22.47 o 
   2  -7  15      107.00      120.56     20.20 o 
  -2  -6  15        5.63        8.49     15.27 o 
  -1  -6  15        0.43        0.00     13.50 o 
   0  -6  15        1.06        2.43     13.65 o 
   1  -6  15        0.25        0.00     18.38 o 
   2  -6  15        1.85        0.00     20.25 o 
   3  -6  15       12.65       13.05     18.93 o 
  -3  -5  15      171.60      195.05     14.60 o 
  -2  -5  15       92.13       96.55     13.69 o 
  -1  -5  15      123.12      116.31     13.51 o 
   0  -5  15      219.96      236.98     18.54 o 
   1  -5  15      205.76      223.40     18.70 o 
   2  -5  15      127.78      105.06     18.22 o 
   3  -5  15       63.11       39.29     18.30 o 
  -4  -4  15       25.90       34.02     13.20 o 
  -3  -4  15       31.42       29.15     12.97 o 
  -2  -4  15       37.95       45.93     13.28 o 
  -1  -4  15      160.29      144.66     19.46 o 
   0  -4  15      288.55      322.05     20.17 o 
   1  -4  15      126.92      154.37     19.06 o 
   2  -4  15      102.82      101.71     18.41 o 
   3  -4  15      174.60      158.27     17.92 o 
  -5  -3  15       74.92       89.92     14.46 o 
  -4  -3  15       49.14       61.24     14.99 o 
  -3  -3  15       59.87       69.76     11.84 o 
  -2  -3  15        9.97        0.00     11.70 o 
  -1  -3  15        2.19       16.45     17.19 o 
   0  -3  15       15.60       42.35     17.85 o 
   1  -3  15        9.52       24.23     18.06 o 
   2  -3  15        0.03       11.66     18.96 o 
   3  -3  15        0.04       12.07     12.63 o 
  -5  -2  15      176.77      209.81     22.22 o 
  -4  -2  15      304.31      324.88     36.93 o 
  -3  -2  15      270.21      301.62     37.48 o 
  -2  -2  15      153.24      143.03     13.47 o 
  -1  -2  15      331.64      349.63     17.75 o 
   0  -2  15      455.32      435.67     20.20 o 
   1  -2  15      185.46      195.90     19.12 o 
   2  -2  15      130.64      128.21     18.70 o 
   3  -2  15      101.30       89.25     12.37 o 
  -6  -1  15        1.45        5.59     10.52 o 
  -5  -1  15        0.03        1.71     11.18 o 
  -4  -1  15       43.35       56.37     11.14 o 
  -3  -1  15       37.20       63.74     20.82 o 
  -2  -1  15       96.88      124.36     16.53 o 
  -1  -1  15      168.90      207.21     18.22 o 
   0  -1  15       83.37      114.81     19.12 o 
   1  -1  15       77.52       70.30     17.56 o 
   2  -1  15      110.91      131.53     19.49 o 
  -6   0  15      156.62      168.71     16.89 o 
  -5   0  15      118.63      119.94     11.01 o 
  -4   0  15       78.84       76.09     19.67 o 
  -3   0  15       93.03      110.70     24.95 o 
  -2   0  15       13.48        7.44     16.35 o 
  -1   0  15       34.71       34.60     16.61 o 
   0   0  15       82.06       75.44     18.17 o 
   1   0  15       18.26        6.30     16.82 o 
   2   0  15        9.80        0.00     18.35 o 
  -6   1  15      117.12      145.30     23.92 o 
  -5   1  15      187.15      176.02     22.60 o 
  -4   1  15      335.24      339.75     44.62 o 
  -3   1  15      227.95      267.09     18.35 o 
  -2   1  15      303.40      350.45     14.21 o 
  -1   1  15      387.65      418.72     19.04 o 
   0   1  15      243.42      269.05     18.01 o 
   1   1  15      104.55       69.72     14.61 o 
  -6   2  15       49.09       38.58     11.34 o 
  -5   2  15        1.38        6.21     10.62 o 
  -4   2  15        8.02        4.10      9.16 o 
  -3   2  15        3.14        0.00     10.36 o 
  -2   2  15       62.05       74.53     15.40 o 
  -1   2  15       26.29       16.76     11.46 o 
   0   2  15        6.26        2.50     14.59 o 
  -5   3  15      132.81      132.27     12.65 o 
  -4   3  15      129.86      119.15     11.23 o 
  -3   3  15       32.75       21.96     13.92 o 
  -2   3  15       14.04       21.51     12.07 o 
  -2  -5  16       10.40        8.30     13.48 o 
  -1  -5  16        3.38        6.32     15.10 o 
   0  -5  16       10.24       10.68     20.88 o 
   1  -5  16       26.98       28.61     19.01 o 
   2  -5  16       64.47       69.54     20.41 o 
  -3  -4  16       68.47       91.92     14.01 o 
  -2  -4  16       31.16       32.14     13.50 o 
  -1  -4  16       50.96       41.22     19.59 o 
   0  -4  16       97.53       82.35     18.25 o 
   1  -4  16      115.47      119.22     20.73 o 
   2  -4  16       14.10       17.75     15.69 o 
  -4  -3  16      101.29      105.90     14.22 o 
  -3  -3  16      234.10      228.53     14.70 o 
  -2  -3  16      268.61      266.20     15.02 o 
  -1  -3  16      174.97      178.52     14.56 o 
   0  -3  16      180.00      192.71     19.88 o 
   1  -3  16      163.20      132.27     14.90 o 
   2  -3  16      182.54      193.71     20.96 o 
  -4  -2  16       99.44       81.93     10.48 o 
  -3  -2  16       15.22       25.14     13.61 o 
  -2  -2  16        7.86       13.63     19.04 o 
  -1  -2  16       18.45       33.44     13.84 o 
   0  -2  16        0.06        4.19     19.51 o 
   1  -2  16        1.00        5.75     14.50 o 
   2  -2  16       30.92       65.71     20.01 o 
  -5  -1  16      129.42      140.65     13.98 o 
  -4  -1  16      152.87      191.80     25.59 o 
  -3  -1  16      151.97      146.72     20.57 o 
  -2  -1  16      105.77      124.81     19.99 o 
  -1  -1  16       89.47      106.16     19.80 o 
   0  -1  16       78.58       88.60     14.34 o 
   1  -1  16       61.58       49.97     20.57 o 
  -5   0  16       58.37       83.94     13.41 o 
  -4   0  16       50.69       46.15     10.45 o 
  -3   0  16       83.36       77.10     14.22 o 
  -2   0  16      220.31      280.38     20.81 o 
  -1   0  16      235.28      200.25     15.64 o 
   0   0  16      115.24      123.04     19.59 o 
  -4   1  16       84.90       95.84     16.65 o 
  -3   1  16       22.33       27.98     14.09 o 
  -2   1  16        0.06        0.00     19.22 o 
  -1   1  16        1.32        2.22     20.07 o 
  -1  -3  17        5.94       19.75     19.22 o 
  -2  -2  17       92.83       90.71     18.75 o 
  -1  -2  17      106.74      110.12     19.62 o 
  -2  -1  17       32.01       42.32     19.04 o 
                                                 
